# Supplementary material for: Unaltered intrinsic functional brain architecture in young women with primary dysmenorrhea
Source: Sci Rep. 2018 Aug 28;8:12971. doi: 10.1038/s41598-018-30827-6 (PMC6113269; doi:10.1038/s41598-018-30827-6)
Supplement: Supplementary file 2 — Table S1 [file 41598_2018_30827_MOESM2_ESM.xlsx]

## Sheet: 工作表1
Table S1. Regional network metrics of the weighted network constructed by parcellated cerebral regions according to the Automated Anatomical Labeling (AAL) atlas (cost 0.03-0.10)
Clustering coefficient		Cost 0.03					Cost 0.04					Cost 0.05					Cost 0.06					Cost 0.07					Cost 0.08					Cost 0.09					Cost 0.10
AAL nodes	R/L	PDMMENS	CONMENS	PDMPOV	CONPOV		PDMMENS	CONMENS	PDMPOV	CONPOV		PDMMENS	CONMENS	PDMPOV	CONPOV		PDMMENS	CONMENS	PDMPOV	CONPOV		PDMMENS	CONMENS	PDMPOV	CONPOV		PDMMENS	CONMENS	PDMPOV	CONPOV		PDMMENS	CONMENS	PDMPOV	CONPOV		PDMMENS	CONMENS	PDMPOV	CONPOV
Precentral gyrus	L	0.447545	0.496756	0.386807	0.45695		0.500517	0.573553	0.435612	0.515305		0.515959	0.577252	0.470346	0.521969		0.497677	0.540974	0.529833	0.50942		0.501349	0.519003	0.520954	0.493825		0.483321	0.497886	0.50174	0.490198		0.475897	0.488486	0.491011	0.477655		0.473634	0.477284	0.48843	0.478744
	R	0.48406	0.548669	0.54403	0.550904		0.542386	0.579018	0.635742	0.579275		0.564246	0.599596	0.63045	0.575551		0.568798	0.567624	0.59717	0.576806		0.589363	0.556374	0.585403	0.58561		0.584797	0.54527	0.564091	0.596876		0.549915	0.535713	0.533487	0.570985		0.548123	0.525519	0.516676	0.550692
Superior frontal gyrus (dorsolateral)	L	0.143181	0.091467	0.0554677	0.0873901		0.296118	0.194833	0.213239	0.208213		0.403744	0.267996	0.317273	0.271396		0.407478	0.295463	0.34928	0.32094		0.422434	0.314906	0.387702	0.366122		0.418943	0.340782	0.398628	0.378351		0.409327	0.335314	0.390415	0.382363		0.436201	0.345035	0.385557	0.40661
	R	0.163689	0.055222	0.0937546	0.0989919		0.233923	0.152462	0.18674	0.17343		0.291179	0.215896	0.277842	0.229641		0.304187	0.248892	0.348344	0.346791		0.32692	0.304123	0.359157	0.343732		0.334025	0.307827	0.372876	0.330255		0.351216	0.33411	0.369915	0.351736		0.364607	0.321665	0.371779	0.36095
Superior frontal gyrus (orbital)	L	0.0657239	0.0523041	0.0609799	0.0702382		0.134554	0.125095	0.213566	0.205059		0.181256	0.208282	0.234721	0.275499		0.283396	0.225437	0.241899	0.329		0.321143	0.257215	0.24641	0.342393		0.355528	0.332744	0.261967	0.379728		0.354732	0.341326	0.276194	0.440292		0.378972	0.366776	0.305124	0.448292
	R	0.0611867	0.0587704	0.0637447	0.0440442		0.190164	0.0872287	0.143616	0.141821		0.22338	0.160378	0.179552	0.211698		0.272443	0.214427	0.245597	0.28879		0.334268	0.249105	0.245651	0.303391		0.372069	0.30399	0.293036	0.311953		0.386542	0.340665	0.298903	0.389294		0.395124	0.388166	0.330139	0.410168
Middle frontal gyrus	L	0.0781153	0.0549152	0.0699545	0.0623534		0.227963	0.150782	0.14958	0.155868		0.270924	0.17288	0.201681	0.227313		0.303717	0.243076	0.281674	0.30592		0.320138	0.267105	0.313165	0.319342		0.352438	0.274224	0.341508	0.344793		0.373265	0.295425	0.346219	0.365584		0.383885	0.315417	0.352443	0.395551
	R	0.109362	0.0647437	0.0513108	0.0740427		0.22076	0.140229	0.127161	0.189731		0.235949	0.181895	0.179296	0.25898		0.259072	0.235391	0.239345	0.286867		0.283206	0.272484	0.288956	0.303963		0.323909	0.303925	0.30321	0.317114		0.351436	0.307157	0.318508	0.32546		0.3637	0.318685	0.327419	0.330266
Middle frontal gyrus (orbital)	L	0.0852153	0.0696471	0.0320487	0.0822982		0.225489	0.154504	0.127998	0.202763		0.250236	0.17226	0.165922	0.258591		0.32908	0.240429	0.213568	0.30046		0.375643	0.292407	0.250173	0.364502		0.385895	0.343322	0.242834	0.360631		0.369525	0.332954	0.263257	0.362765		0.367876	0.3746	0.292522	0.389839
	R	0.0617298	0.0447769	0.0616107	0.0859556		0.159357	0.133484	0.147676	0.220359		0.228637	0.192161	0.16582	0.306241		0.329158	0.26788	0.202331	0.346906		0.383328	0.329331	0.246084	0.404949		0.422807	0.358091	0.273504	0.387417		0.425857	0.361995	0.293167	0.417276		0.472886	0.390819	0.33399	0.418161
Inferior frontal gyrus (opercular)	L	0.0927544	0.0597981	0.0861489	0.131233		0.233518	0.254022	0.250511	0.356852		0.336533	0.303833	0.282451	0.401773		0.373809	0.354364	0.349553	0.396015		0.45063	0.379162	0.405622	0.455858		0.449582	0.391035	0.411267	0.475299		0.466655	0.396283	0.408723	0.47729		0.459606	0.406756	0.406804	0.473504
	R	0.115001	0.140732	0.114277	0.223346		0.241391	0.289664	0.293461	0.378368		0.272656	0.36117	0.349909	0.399972		0.334066	0.416255	0.379021	0.429809		0.338826	0.418136	0.389395	0.420667		0.374688	0.408707	0.402969	0.453521		0.387016	0.414439	0.392652	0.439224		0.39574	0.449739	0.412724	0.446187
Inferior frontal gyrus (triangular)	L	0.0844846	0.108924	0.060091	0.127791		0.236428	0.26119	0.210975	0.244098		0.312435	0.338007	0.265334	0.287297		0.400298	0.329989	0.323239	0.30987		0.406346	0.318027	0.364869	0.337147		0.409508	0.326541	0.394314	0.36854		0.401854	0.33394	0.381723	0.425145		0.425226	0.350776	0.395641	0.421386
	R	0.145133	0.124299	0.109504	0.162125		0.222841	0.261664	0.2559	0.338015		0.318116	0.342516	0.33695	0.367236		0.40811	0.387959	0.379856	0.440324		0.416323	0.409118	0.410696	0.477549		0.414029	0.415985	0.439714	0.512247		0.435959	0.44868	0.47429	0.495773		0.476129	0.444629	0.483394	0.491381
Inferior frontal gyrus (orbital)	L	0.0341883	0.0874759	0.0355629	0.0599169		0.188668	0.111658	0.14392	0.16539		0.242831	0.204326	0.203793	0.257457		0.260653	0.27421	0.236443	0.287769		0.349965	0.287785	0.299189	0.321217		0.389684	0.311345	0.344942	0.327094		0.373615	0.298924	0.357741	0.362308		0.379846	0.34111	0.372852	0.374674
	R	0.0921501	0.0350461	0.0881108	0.0923536		0.165623	0.114999	0.16944	0.190628		0.222602	0.200539	0.23341	0.262823		0.25862	0.300197	0.245335	0.332777		0.334885	0.296579	0.300917	0.361012		0.339718	0.332256	0.31794	0.369095		0.371103	0.344659	0.334189	0.368588		0.368222	0.352436	0.351395	0.37733
Rolandic operculum	L	0.440007	0.36942	0.400153	0.390324		0.544248	0.471832	0.524944	0.539704		0.52963	0.527103	0.531105	0.5967		0.517668	0.539692	0.528888	0.57475		0.50928	0.564561	0.532662	0.562549		0.525916	0.560327	0.547809	0.571262		0.524077	0.546336	0.547339	0.580406		0.519694	0.551048	0.545389	0.575054
	R	0.452552	0.349599	0.391554	0.496163		0.489421	0.505641	0.530595	0.573574		0.497855	0.543634	0.556952	0.619591		0.539636	0.565765	0.544119	0.603099		0.553189	0.555102	0.542536	0.597921		0.552556	0.555628	0.555674	0.586688		0.551413	0.556041	0.53796	0.589266		0.546504	0.553991	0.542808	0.57874
Supplementary motor area	L	0.106084	0.0945623	0.083152	0.122049		0.243233	0.297243	0.175235	0.30752		0.352117	0.327785	0.276807	0.336781		0.394585	0.360952	0.363076	0.397823		0.39831	0.346834	0.374356	0.407066		0.444772	0.36409	0.37163	0.41459		0.458361	0.379955	0.395328	0.404256		0.45216	0.397252	0.406234	0.40965
	R	0.171264	0.153084	0.136698	0.2164		0.269954	0.388929	0.316873	0.400634		0.440397	0.474688	0.450221	0.398163		0.494232	0.483851	0.502949	0.474059		0.49511	0.53773	0.51295	0.491313		0.531814	0.52773	0.493859	0.480071		0.552082	0.518552	0.48088	0.483887		0.550834	0.534487	0.507539	0.47812
Olfactory cortex	L	0.0176177	0.00536782	0.0102037	0.0236863		0.0213453	0.0301959	0.0242411	0.0471705		0.0283315	0.0344614	0.0542576	0.100257		0.0743378	0.055784	0.154931	0.0925432		0.0769068	0.0800229	0.159298	0.151687		0.0720625	0.085944	0.179573	0.166325		0.129792	0.136639	0.219722	0.177858		0.139725	0.166959	0.236503	0.171248
	R	0.00736579	0.0166285	0	0.0297678		0.00903493	0.0499232	0.00957245	0.0547449		0.0234684	0.109259	0.0345381	0.0885684		0.040848	0.112706	0.115571	0.0831586		0.0754318	0.155367	0.150487	0.131029		0.105214	0.181236	0.222389	0.156558		0.162626	0.196908	0.230484	0.188744		0.224576	0.225177	0.241363	0.203828
Superior frontal gyrus (medial)	L	0.192472	0.135378	0.142204	0.106311		0.240115	0.184282	0.227926	0.261659		0.276761	0.218517	0.243076	0.29205		0.308582	0.246282	0.262122	0.304486		0.318207	0.257852	0.290879	0.332806		0.320378	0.286391	0.313151	0.335582		0.328509	0.296063	0.313089	0.348252		0.350457	0.30825	0.326205	0.349993
	R	0.149515	0.117065	0.213457	0.131961		0.269618	0.218103	0.266571	0.275238		0.277417	0.262855	0.339541	0.301544		0.350952	0.282692	0.349065	0.329874		0.342625	0.325551	0.357616	0.381837		0.348009	0.358505	0.391904	0.385687		0.358805	0.381645	0.401305	0.395878		0.377918	0.375718	0.383716	0.391984
Superior frontal gyrus (medial orbital)	L	0.164776	0.19006	0.245589	0.181917		0.300061	0.268416	0.35346	0.325559		0.351487	0.342804	0.432246	0.328136		0.384415	0.370922	0.44511	0.350901		0.411646	0.383009	0.495304	0.374713		0.43975	0.384231	0.555493	0.419616		0.45397	0.428888	0.552432	0.465764		0.436304	0.435964	0.544041	0.462443
	R	0.155487	0.193707	0.209071	0.191847		0.320098	0.293641	0.407829	0.29034		0.362591	0.363213	0.478636	0.325498		0.377172	0.366999	0.485919	0.365119		0.39845	0.391679	0.455754	0.388774		0.444748	0.403753	0.465853	0.409329		0.458104	0.425465	0.468706	0.433375		0.457122	0.425103	0.479971	0.455471
Gyrus rectus	L	0.125305	0.140708	0.156126	0.147708		0.285078	0.2293	0.273973	0.211048		0.354952	0.316309	0.393311	0.316598		0.340253	0.367361	0.425243	0.329416		0.372645	0.391461	0.490504	0.37514		0.412414	0.395586	0.468785	0.408637		0.462738	0.437994	0.473073	0.39475		0.490834	0.440968	0.491566	0.389028
	R	0.136744	0.129985	0.104798	0.158563		0.240208	0.192858	0.210996	0.23779		0.358671	0.26727	0.319163	0.304957		0.413545	0.32403	0.419251	0.355748		0.424706	0.398359	0.460779	0.376127		0.460274	0.376733	0.413165	0.396653		0.481709	0.402662	0.413912	0.440819		0.482105	0.420419	0.433765	0.451015
Insula	L	0.125416	0.211091	0.220093	0.179701		0.367607	0.349116	0.399666	0.393152		0.426824	0.435705	0.481096	0.466563		0.447215	0.502051	0.480577	0.521645		0.424497	0.484218	0.507708	0.501151		0.435812	0.533096	0.495791	0.506801		0.476469	0.520725	0.489468	0.502392		0.484133	0.52666	0.467049	0.492227
	R	0.168102	0.232403	0.203299	0.250634		0.348997	0.332136	0.394054	0.376337		0.367137	0.414502	0.446484	0.444622		0.407642	0.449789	0.451994	0.49161		0.436492	0.455524	0.495644	0.488147		0.430361	0.471018	0.494553	0.504473		0.446669	0.463738	0.483062	0.497326		0.45664	0.453023	0.482747	0.509584
Anterior cingulate and paracingulate gyri	L	0.108484	0.180498	0.103725	0.140858		0.221445	0.330539	0.267376	0.256504		0.313207	0.386625	0.389084	0.306416		0.340232	0.40105	0.432712	0.38856		0.377688	0.421196	0.431856	0.446304		0.422803	0.432009	0.456946	0.429087		0.449866	0.441511	0.443311	0.44334		0.456999	0.435274	0.432623	0.471708
	R	0.185053	0.20542	0.0918271	0.216716		0.221339	0.314448	0.304973	0.304121		0.308661	0.379697	0.397655	0.364238		0.347057	0.397566	0.390659	0.437083		0.40391	0.416694	0.412906	0.465895		0.447635	0.429996	0.40143	0.48886		0.470792	0.434615	0.427415	0.509385		0.475383	0.447207	0.448564	0.497882
Median cingulate and paracingulate gyri	L	0.0969462	0.109814	0.0921453	0.0900473		0.265958	0.274956	0.231215	0.213296		0.314463	0.361569	0.295834	0.233888		0.321264	0.373983	0.318398	0.311301		0.315673	0.383772	0.368473	0.350574		0.361732	0.386557	0.350113	0.356295		0.367706	0.392529	0.343069	0.349072		0.380126	0.39407	0.346236	0.359203
	R	0.113733	0.114626	0.135776	0.111985		0.233961	0.28916	0.275326	0.197624		0.224828	0.36969	0.316776	0.244058		0.256622	0.409098	0.296461	0.335241		0.2947	0.394542	0.329306	0.335967		0.354448	0.394408	0.33332	0.366714		0.378964	0.385002	0.360627	0.37152		0.369264	0.36887	0.369979	0.368683
Posterior cingulate gyrus	L	0.0561116	0.0465477	0.066966	0.0497545		0.129733	0.14565	0.13562	0.146997		0.157517	0.20604	0.164874	0.201382		0.206201	0.318094	0.214442	0.199342		0.226872	0.356626	0.24464	0.256432		0.266318	0.359476	0.270298	0.286447		0.283834	0.386514	0.297272	0.359579		0.305611	0.422428	0.314766	0.373296
	R	0	0.0508305	0.0523122	0.0810839		0.0460236	0.102303	0.0750211	0.152428		0.135683	0.110909	0.0913564	0.178444		0.175148	0.152313	0.136884	0.202903		0.195031	0.233223	0.189104	0.2134		0.210368	0.266088	0.24781	0.240142		0.267431	0.255197	0.306381	0.262559		0.345557	0.293434	0.324072	0.311713
Hippocampus	L	0	0.0148223	0.0241705	0.00906874		0.0225364	0.0329995	0.0565053	0.0133273		0.0225364	0.0697768	0.114653	0.0331392		0.035937	0.0985293	0.115913	0.0553191		0.0485234	0.129655	0.150853	0.0878832		0.0847289	0.148548	0.184362	0.141051		0.116333	0.195856	0.206688	0.158706		0.169597	0.232458	0.252526	0.166124
	R	0	0	0.0229572	0		0	0.0337237	0.0190647	0		0	0.0337237	0.0137843	0		0	0.0287133	0.0148064	0		0.00604245	0.0289182	0.031605	0.0157542		0.00604245	0.060103	0.0328569	0.0138265		0.00604245	0.0449083	0.0344971	0.0138265		0.014384	0.055025	0.0640288	0.0355143
Parahippocampal gyrus	L	0.0203264	0.0357059	0.0495352	0.038419		0.0457783	0.0359795	0.0961819	0.086158		0.0726176	0.0968563	0.143811	0.146322		0.151538	0.1351	0.170925	0.167735		0.182159	0.191142	0.215609	0.187858		0.241163	0.264915	0.25244	0.200255		0.326063	0.285928	0.289832	0.23171		0.333598	0.31021	0.322793	0.277297
	R	0.0141066	0.0297953	0.0687248	0.0286273		0.0359458	0.0821628	0.0759552	0.0848212		0.0793394	0.122576	0.15704	0.107024		0.129488	0.213793	0.142734	0.164636		0.176328	0.277688	0.206179	0.197411		0.206426	0.274467	0.238919	0.239188		0.280193	0.291645	0.286365	0.288075		0.301564	0.318039	0.308256	0.287547
Amygdala	L	0	0	0.0178117	0.0188647		0.0121973	0.00317918	0.0447936	0.0540576		0.0121973	0.0382221	0.082256	0.0667491		0.0405839	0.0502972	0.117989	0.112929		0.0453377	0.109929	0.180693	0.12268		0.0566425	0.150312	0.200306	0.188644		0.0652683	0.147273	0.203377	0.20331		0.0970222	0.160702	0.241604	0.211667
	R	0.0270491	0.0104129	0.0151323	0.0288399		0.0759091	0.0457509	0.0924883	0.0627288		0.0717748	0.0666378	0.155528	0.0991179		0.0955737	0.0719023	0.179432	0.116388		0.112774	0.147908	0.210357	0.157521		0.176972	0.157182	0.240608	0.207374		0.203882	0.180823	0.267995	0.217565		0.234064	0.191896	0.273561	0.222684
Calcarine fissure and surrounding cortex	L	0.700014	0.765239	0.773101	0.65863		0.76554	0.803763	0.829926	0.731946		0.797526	0.775719	0.848809	0.77919		0.757197	0.763389	0.837615	0.792921		0.779901	0.768409	0.818669	0.783124		0.770135	0.753707	0.805231	0.787824		0.757785	0.744783	0.796039	0.757063		0.737703	0.731974	0.796084	0.741423
	R	0.808622	0.883057	0.850774	0.866312		0.840578	0.905001	0.92613	0.91105		0.868518	0.963984	0.96014	0.902593		0.843107	0.932581	0.941637	0.96178		0.833187	0.918797	0.914409	0.936898		0.836419	0.940904	0.886289	0.898682		0.844008	0.904979	0.884675	0.899914		0.821794	0.863947	0.874856	0.873406
Cuneus	L	0.652917	0.715949	0.638394	0.603169		0.675956	0.794272	0.782921	0.729323		0.760252	0.836963	0.838633	0.780471		0.770454	0.820778	0.844189	0.787476		0.763474	0.79608	0.842399	0.789225		0.75976	0.775899	0.804831	0.772944		0.761111	0.761616	0.78852	0.757744		0.755045	0.750421	0.780279	0.748709
	R	0.533552	0.743723	0.591218	0.551093		0.605702	0.755654	0.733032	0.625282		0.647184	0.721015	0.716546	0.656122		0.721301	0.716936	0.701689	0.677304		0.702572	0.70013	0.69667	0.68471		0.682744	0.705969	0.682248	0.657856		0.683282	0.700133	0.700412	0.68275		0.663675	0.682969	0.698041	0.683111
Lingual gyrus	L	0.676934	0.679168	0.670422	0.604169		0.714732	0.688462	0.693677	0.664576		0.714947	0.680422	0.693536	0.644059		0.714211	0.666002	0.71541	0.665402		0.687359	0.643079	0.72105	0.670636		0.677309	0.610742	0.722813	0.662361		0.680398	0.590842	0.712208	0.649257		0.666887	0.569259	0.699572	0.633608
	R	0.588849	0.655674	0.632147	0.557663		0.624664	0.65659	0.656608	0.611638		0.613577	0.623748	0.681764	0.625666		0.59995	0.604147	0.678195	0.62193		0.597705	0.596453	0.653933	0.621893		0.606626	0.574117	0.642995	0.618174		0.605748	0.566362	0.640042	0.615635		0.6132	0.566189	0.638807	0.601896
Superior occipital gyrus	L	0.511338	0.633151	0.554171	0.569204		0.602056	0.686023	0.701635	0.67035		0.64408	0.706387	0.69248	0.698961		0.68115	0.69309	0.699639	0.710151		0.695076	0.710813	0.690574	0.719355		0.696517	0.718265	0.71954	0.716072		0.671454	0.71375	0.71801	0.709749		0.668	0.708704	0.722463	0.707337
	R	0.456361	0.410681	0.429066	0.376917		0.622602	0.497445	0.579252	0.491353		0.616414	0.53788	0.612385	0.568991		0.640535	0.54746	0.624612	0.586621		0.647494	0.569076	0.641958	0.597731		0.652592	0.595138	0.634095	0.606936		0.648407	0.602363	0.645425	0.608879		0.634785	0.587213	0.653578	0.597945
Middle occipital gyrus	L	0.440996	0.37224	0.376008	0.419637		0.54025	0.593182	0.567675	0.505141		0.613798	0.615706	0.614603	0.548855		0.605525	0.616011	0.635207	0.599481		0.642617	0.616205	0.652921	0.607594		0.681532	0.61727	0.670575	0.619871		0.67957	0.625175	0.671808	0.615969		0.681211	0.623496	0.673735	0.614458
	R	0.500476	0.36658	0.439924	0.498184		0.651962	0.469775	0.587883	0.537396		0.641463	0.563808	0.640738	0.573019		0.619615	0.581568	0.634603	0.623633		0.621422	0.583337	0.642381	0.617113		0.615403	0.5733	0.635604	0.615069		0.605774	0.56309	0.608349	0.607779		0.592002	0.560875	0.603612	0.611005
Inferior occipital gyrus	L	0.376996	0.439029	0.350914	0.363499		0.537306	0.641361	0.556802	0.551465		0.573298	0.645059	0.642908	0.620719		0.612556	0.663559	0.666147	0.636185		0.612198	0.67222	0.66294	0.678186		0.617894	0.667554	0.656563	0.663025		0.646616	0.655755	0.670966	0.658372		0.639514	0.634301	0.663726	0.650463
	R	0.388007	0.394813	0.315371	0.42681		0.59349	0.590056	0.532804	0.557417		0.686113	0.658392	0.618318	0.687032		0.664346	0.71661	0.704487	0.683437		0.67067	0.750689	0.725254	0.673074		0.656731	0.733023	0.726114	0.671247		0.662307	0.713916	0.710541	0.65704		0.655247	0.712548	0.699983	0.626191
Fusiform gyrus	L	0.397623	0.441745	0.459293	0.38383		0.463659	0.582247	0.560485	0.538999		0.502772	0.555712	0.56619	0.551918		0.514905	0.541138	0.570068	0.557985		0.555764	0.529954	0.565054	0.543044		0.539008	0.516089	0.551074	0.542639		0.536326	0.503832	0.549934	0.539464		0.524888	0.496423	0.532269	0.516661
	R	0.418694	0.446993	0.454722	0.419028		0.529451	0.616864	0.622015	0.608932		0.548208	0.579599	0.593397	0.630947		0.538159	0.583283	0.576773	0.630732		0.551487	0.577703	0.589883	0.597961		0.545888	0.561687	0.576095	0.585391		0.537719	0.534924	0.563051	0.564377		0.527338	0.518481	0.555021	0.554832
Postcentral gyrus	L	0.523872	0.431561	0.391047	0.455795		0.500277	0.509377	0.46848	0.541469		0.533914	0.528416	0.505241	0.564247		0.55549	0.546777	0.493028	0.582163		0.531537	0.539764	0.500821	0.603108		0.522923	0.528221	0.511678	0.577871		0.521896	0.523233	0.515147	0.554948		0.529616	0.529672	0.516701	0.549868
	R	0.742601	0.566956	0.560521	0.564118		0.730714	0.645065	0.646888	0.644808		0.699253	0.646301	0.643433	0.650898		0.650246	0.614234	0.632843	0.638393		0.630076	0.594683	0.615703	0.650462		0.618209	0.590899	0.624079	0.633998		0.612088	0.586951	0.624522	0.635534		0.620203	0.569836	0.585471	0.616317
Superior parietal gyrus	L	0.120002	0.0717713	0.10348	0.088961		0.238068	0.235691	0.196545	0.16981		0.309408	0.314263	0.281463	0.278552		0.384063	0.375925	0.395426	0.347023		0.407792	0.44421	0.423958	0.377189		0.444207	0.450483	0.462199	0.404755		0.4633	0.461047	0.441529	0.418829		0.496482	0.470892	0.43166	0.434893
	R	0.118673	0.0853178	0.0737536	0.0946923		0.209115	0.233574	0.168462	0.224749		0.341274	0.291912	0.281059	0.326849		0.393159	0.348841	0.334612	0.363524		0.411402	0.408666	0.374381	0.354953		0.413267	0.409508	0.415976	0.371706		0.427314	0.419369	0.407352	0.381635		0.417095	0.441058	0.425694	0.392144
Inferior parietal gyrus	L	0.0652312	0.0487439	0.0620789	0.0985164		0.151845	0.169976	0.204765	0.197149		0.187585	0.208861	0.270732	0.250976		0.292922	0.287201	0.310944	0.267963		0.323389	0.311983	0.304494	0.292246		0.336281	0.330355	0.337202	0.313581		0.392301	0.354322	0.371016	0.329791		0.41225	0.370804	0.391273	0.360485
	R	0.0910508	0.0717269	0.077513	0.129593		0.184006	0.210799	0.161885	0.247345		0.247491	0.288819	0.203081	0.324006		0.319921	0.31122	0.252319	0.35314		0.365977	0.330737	0.270593	0.405309		0.402779	0.357479	0.329803	0.406968		0.419839	0.372891	0.344911	0.401857		0.429706	0.364444	0.347968	0.420508
Supramarginal gyrus	L	0.274751	0.117843	0.136931	0.176729		0.29073	0.292376	0.315557	0.340143		0.375206	0.406568	0.375689	0.387323		0.448251	0.402672	0.426676	0.441375		0.473463	0.423683	0.46177	0.485245		0.489817	0.435813	0.517917	0.491333		0.479866	0.442183	0.574463	0.498914		0.492424	0.442828	0.553205	0.50389
	R	0.209567	0.130647	0.143864	0.167531		0.313223	0.283648	0.410263	0.293324		0.39625	0.322965	0.431834	0.400363		0.443295	0.343913	0.477624	0.478199		0.477167	0.320832	0.474059	0.473771		0.482194	0.360042	0.50012	0.481564		0.481954	0.406492	0.510621	0.516849		0.49982	0.422186	0.504295	0.511826
Angular gyrus	L	0.0634654	0.0720107	0.0998297	0.121636		0.157633	0.206828	0.244825	0.179741		0.252485	0.297477	0.272093	0.199585		0.264198	0.299425	0.290597	0.253604		0.324372	0.346122	0.316764	0.302611		0.335712	0.345018	0.337434	0.357174		0.440703	0.39851	0.376666	0.362212		0.440993	0.408806	0.402746	0.387383
	R	0.0562189	0.0548015	0.121496	0.081123		0.199078	0.140174	0.22674	0.169292		0.295072	0.188185	0.240053	0.255432		0.360738	0.26951	0.336644	0.335747		0.355845	0.338289	0.369244	0.354339		0.331462	0.37338	0.361208	0.394091		0.357386	0.402209	0.390725	0.419343		0.388674	0.378842	0.412896	0.412282
Precuneus	L	0.0369785	0.0589698	0.0902166	0.0397433		0.15333	0.184658	0.183813	0.131218		0.205613	0.265643	0.242211	0.188785		0.259853	0.320188	0.315853	0.25513		0.31802	0.325865	0.34144	0.305269		0.31992	0.362802	0.365816	0.31948		0.335321	0.371208	0.381366	0.316936		0.341616	0.362147	0.412513	0.342273
	R	0.123214	0.0276215	0.129501	0.0374694		0.252562	0.151023	0.208991	0.132389		0.325414	0.264221	0.264016	0.220669		0.347949	0.360458	0.314377	0.238865		0.383138	0.354629	0.344405	0.32891		0.407287	0.413539	0.39212	0.338188		0.429199	0.420488	0.416082	0.366356		0.434029	0.397015	0.425822	0.382177
Paracentral lobule	L	0.252402	0.394901	0.14563	0.294886		0.345674	0.435159	0.364998	0.443378		0.386699	0.470094	0.437944	0.477774		0.440975	0.501652	0.48211	0.499013		0.487146	0.493295	0.523772	0.531141		0.561912	0.521684	0.540165	0.546024		0.579672	0.533333	0.580744	0.541353		0.580867	0.554756	0.590034	0.574146
	R	0.259045	0.365573	0.133355	0.309825		0.37267	0.455244	0.364138	0.449052		0.399568	0.452726	0.406788	0.532348		0.469826	0.520277	0.475778	0.55282		0.535947	0.531864	0.46104	0.543944		0.549002	0.562631	0.460957	0.524646		0.58432	0.56463	0.460492	0.531995		0.573146	0.586825	0.494226	0.561566
Caudate nucleus	L	0	0	0	0		0.0268893	0.03264	0.0161347	0		0.0293061	0.100242	0.031083	0.0261136		0.0431006	0.0956137	0.0645343	0.0712818		0.0626881	0.114261	0.0988826	0.0969161		0.0590541	0.15589	0.107001	0.118003		0.10996	0.161148	0.140734	0.147092		0.146867	0.195147	0.164309	0.180864
	R	0	0	0.00832211	0		0.00569776	0.0245562	0.0375014	0		0.0402063	0.0741135	0.0689529	0.0398808		0.0454103	0.0796085	0.0837399	0.0649123		0.0723184	0.11581	0.125525	0.080293		0.0942861	0.171351	0.141825	0.115985		0.116653	0.16219	0.185476	0.126127		0.137593	0.190903	0.204501	0.168288
Lenticular nucleus, putamen	L	0.024723	0.0177717	0.0754913	0.0315657		0.0821333	0.0835925	0.134922	0.0670944		0.108198	0.140448	0.186952	0.122642		0.184068	0.170982	0.198618	0.173254		0.208485	0.209068	0.22432	0.221856		0.216555	0.235551	0.246577	0.256912		0.245616	0.251537	0.282652	0.299107		0.25033	0.272053	0.297193	0.312612
	R	0.0468653	0.0236038	0.0626702	0.0986499		0.071187	0.0715531	0.123824	0.164745		0.110603	0.131437	0.174279	0.2217		0.180134	0.181439	0.235245	0.246285		0.212452	0.245163	0.258822	0.288882		0.249571	0.268389	0.2805	0.329964		0.325734	0.327283	0.319981	0.355388		0.316563	0.344783	0.32396	0.36176
Lenticular nucleus, pallidum	L	0	0	0.0131264	0		0	0.014436	0.0695074	0.0202552		0.0173985	0.0345075	0.0666452	0.0202552		0.0394583	0.0567971	0.0751476	0.0513505		0.099912	0.102434	0.109979	0.0630241		0.130273	0.104245	0.108531	0.126473		0.130691	0.130284	0.149635	0.175148		0.13899	0.136259	0.170439	0.174778
	R	0.0608998	0.0168752	0.0555732	0.0644857		0.083125	0.0640004	0.146354	0.0958923		0.0908256	0.104205	0.172122	0.170388		0.125048	0.130948	0.214981	0.192004		0.159356	0.207514	0.238273	0.248796		0.211127	0.276562	0.263382	0.260084		0.270784	0.311407	0.303656	0.294924		0.275101	0.302224	0.322407	0.315552
Thalamus	L	0	0	0.00274202	0.0185515		0.0154748	0.00780019	0.0160682	0.020174		0.0569976	0.0317987	0.0274338	0.0132823		0.0512682	0.0776343	0.0420971	0.0348547		0.0561785	0.110218	0.0802495	0.0522561		0.114191	0.119989	0.0890435	0.0781309		0.159242	0.128296	0.110814	0.123014		0.196098	0.146482	0.149873	0.141594
	R	0.0101316	0	0	0.00531822		0.0166698	0.00312923	0.00172059	0.0245551		0.0311471	0.011381	0.00505905	0.0303717		0.0466946	0.0523706	0.0665019	0.0507155		0.0789043	0.109009	0.100645	0.0767244		0.131799	0.115289	0.0926237	0.0981391		0.151798	0.137862	0.152235	0.133129		0.183215	0.158407	0.163558	0.166646
Heschl gyrus	L	0.298925	0.260704	0.382911	0.477055		0.484831	0.529738	0.460472	0.555013		0.603286	0.62069	0.55844	0.604268		0.579953	0.683893	0.650425	0.612383		0.63313	0.689616	0.72467	0.733998		0.654304	0.700626	0.699002	0.727802		0.645103	0.716777	0.734522	0.71764		0.636199	0.724782	0.732344	0.700685
	R	0.386141	0.303832	0.423926	0.466139		0.592362	0.591095	0.564026	0.572794		0.60484	0.745349	0.662367	0.614246		0.607036	0.729177	0.691677	0.639606		0.629151	0.731428	0.675921	0.628068		0.634144	0.732472	0.646296	0.629469		0.633	0.702099	0.626495	0.591839		0.625835	0.698719	0.611111	0.59659
Superior temporal gyrus	L	0.334538	0.389471	0.381351	0.335028		0.429893	0.466129	0.536779	0.46083		0.431625	0.492743	0.554837	0.476746		0.4265	0.481379	0.515669	0.461446		0.424774	0.478459	0.490216	0.473556		0.438162	0.466638	0.483146	0.484588		0.453048	0.459363	0.47345	0.479828		0.452691	0.461592	0.475874	0.472728
	R	0.307251	0.38539	0.340844	0.301783		0.407046	0.459455	0.463102	0.468894		0.435429	0.460315	0.502323	0.437112		0.445064	0.455124	0.484557	0.439323		0.425434	0.45692	0.465622	0.446102		0.436544	0.448791	0.45973	0.455992		0.446144	0.445734	0.46034	0.448186		0.44364	0.4534	0.459208	0.452391
Temporal pole: superior temporal gyrus	L	0.101281	0.125281	0.111711	0.097819		0.245483	0.191412	0.216662	0.237384		0.371389	0.290656	0.368518	0.351994		0.40574	0.325078	0.380133	0.380551		0.424193	0.324562	0.386131	0.430567		0.400622	0.349035	0.443882	0.449261		0.395067	0.404505	0.431974	0.429885		0.41495	0.396568	0.460384	0.430931
	R	0.12328	0.117586	0.181963	0.0807591		0.195002	0.208915	0.301062	0.20809		0.308835	0.30089	0.333814	0.313881		0.389664	0.342598	0.355988	0.34054		0.412669	0.360433	0.35663	0.387016		0.456444	0.395624	0.38518	0.424735		0.459172	0.390075	0.366153	0.44432		0.454129	0.400244	0.399272	0.446851
Middle temporal gyrus	L	0.275904	0.136472	0.16835	0.13475		0.355491	0.282006	0.282972	0.291759		0.400908	0.328225	0.350323	0.352576		0.420574	0.340927	0.386617	0.35529		0.402805	0.356185	0.383037	0.389723		0.403946	0.364152	0.402256	0.399776		0.393029	0.357423	0.394807	0.390317		0.387511	0.347655	0.393639	0.383375
	R	0.215993	0.140382	0.181501	0.102499		0.357778	0.269288	0.321762	0.258287		0.431007	0.32361	0.38171	0.348701		0.443504	0.350381	0.373469	0.394618		0.417059	0.353045	0.377332	0.421106		0.404502	0.375389	0.381199	0.405774		0.403343	0.377777	0.386719	0.392456		0.389417	0.366546	0.387539	0.385958
Temporal pole: middle temporal gyrus	L	0.0308342	0.0568834	0.0671937	0.0442042		0.0783843	0.124847	0.157035	0.120536		0.188876	0.140606	0.239154	0.18609		0.302821	0.174637	0.245061	0.231463		0.317122	0.240888	0.33429	0.250536		0.329597	0.265734	0.331594	0.305725		0.372771	0.278127	0.353438	0.293003		0.434801	0.290022	0.376463	0.318283
	R	0.0683851	0.0614251	0.0574762	0.035592		0.134001	0.133722	0.146069	0.179741		0.205591	0.212156	0.22019	0.200242		0.236625	0.289106	0.28051	0.240199		0.29836	0.293842	0.333628	0.29609		0.296981	0.310249	0.352569	0.364916		0.32982	0.331032	0.352857	0.393073		0.379154	0.323956	0.378916	0.38919
Inferior temporal gyrus	L	0.160916	0.158236	0.114385	0.166701		0.26297	0.238299	0.2493	0.242488		0.372206	0.294509	0.340078	0.28034		0.431314	0.323498	0.38373	0.366022		0.425944	0.362342	0.393025	0.428413		0.40873	0.395685	0.421234	0.456761		0.437981	0.391201	0.461199	0.458666		0.426276	0.382389	0.456851	0.446103
	R	0.154982	0.0860883	0.143571	0.0971239		0.30024	0.179308	0.256762	0.232236		0.376585	0.248141	0.283155	0.310655		0.380458	0.319114	0.32193	0.377946		0.37929	0.34367	0.339707	0.385591		0.388319	0.33608	0.371495	0.395199		0.381958	0.322802	0.389602	0.408346		0.391267	0.339594	0.380143	0.406296
Node degree		Cost 0.03					Cost 0.04					Cost 0.05					Cost 0.06					Cost 0.07					Cost 0.08					Cost 0.09					Cost 0.10
AAL nodes	R/L	PDMMENS	CONMENS	PDMPOV	CONPOV		PDMMENS	CONMENS	PDMPOV	CONPOV		PDMMENS	CONMENS	PDMPOV	CONPOV		PDMMENS	CONMENS	PDMPOV	CONPOV		PDMMENS	CONMENS	PDMPOV	CONPOV		PDMMENS	CONMENS	PDMPOV	CONPOV		PDMMENS	CONMENS	PDMPOV	CONPOV		PDMMENS	CONMENS	PDMPOV	CONPOV
Precentral gyrus	L	4.31793	3.94874	3.78044	4.02104		6.18599	5.7301	5.24782	6.00506		7.59484	7.00863	6.84159	7.63039		8.80827	8.39455	8.08789	9.05418		10.1177	9.87059	9.51611	10.7276		11.2672	11.1341	10.6185	11.9635		12.3952	12.2135	11.8079	13.0891		13.5174	13.3101	12.804	14.0147
	R	4.87132	4.60206	4.00989	4.33499		6.48209	6.1704	5.38135	5.79313		7.65335	7.15214	6.51997	7.10305		8.82379	8.36384	7.75922	8.25537		9.6858	9.42848	8.76042	9.26473		10.5579	10.3834	9.83501	10.1407		11.5425	11.2711	10.7729	11.0501		12.4951	12.1464	11.7951	12.0181
Superior frontal gyrus (dorsolateral)	L	2.48144	2.08986	2.55182	2.38794		3.42438	2.63758	3.07654	3.13586		4.3007	3.3383	3.80357	4.0156		5.15997	4.15772	4.54242	4.84162		6.07442	4.93491	5.24685	5.94362		6.97083	5.65282	5.92984	6.72062		8.02285	6.31897	6.4568	7.55743		8.90091	6.90244	7.17604	8.32312
	R	2.55377	2.1242	1.98195	2.00385		3.51087	2.86939	2.70463	2.83835		4.55966	3.81387	3.63742	3.86502		5.5665	4.71239	4.62551	4.66114		6.55786	5.69182	5.75068	5.58182		7.77452	6.55669	6.5478	6.49654		8.92595	7.4221	7.264	7.39139		9.71877	8.18696	8.02686	8.15658
Superior frontal gyrus (orbital)	L	1.74737	1.57682	1.67654	1.69494		2.10671	1.82917	1.91214	1.96397		2.47598	2.15791	2.17886	2.35113		2.86972	2.47809	2.50102	2.7208		3.14554	2.8017	2.88658	3.14547		3.63763	3.15184	3.10651	3.5211		4.14784	3.51886	3.49079	3.9212		4.63979	3.90418	3.92429	4.33863
	R	1.79593	1.66973	1.51603	1.51113		2.03858	1.88032	1.81088	1.88311		2.26338	2.25373	2.10519	2.21042		2.70179	2.57081	2.43382	2.59428		3.17041	2.89573	2.69471	2.90438		3.65093	3.50221	2.94129	3.28925		3.89384	3.92862	3.26612	3.74742		4.37637	4.41819	3.54111	4.14211
Middle frontal gyrus	L	2.46839	2.09797	2.17273	2.52274		3.38494	2.70722	2.6038	3.1541		4.26813	3.24189	3.04027	3.7674		5.05439	3.83372	3.51359	4.48398		5.94295	4.41802	3.94102	5.22214		6.5286	5.12057	4.49384	5.76523		7.06814	5.64901	5.11148	6.34899		7.58345	6.09609	5.71122	6.91596
	R	3.0834	2.77824	2.60104	2.96356		3.9845	3.50415	3.32298	4.08919		4.89746	4.27169	3.97434	5.08306		5.692	5.17879	4.84462	5.98494		6.49635	6.1331	5.65884	6.85184		7.38912	6.86113	6.36563	7.6573		8.07425	7.66107	6.86126	8.42617		8.56126	8.33718	7.59123	9.12212
Middle frontal gyrus (orbital)	L	1.80831	1.5685	1.53533	1.904		2.18616	1.96435	1.93321	2.38313		2.78977	2.28411	2.16325	2.94667		3.27359	2.79904	2.54934	3.54827		3.91072	3.21161	2.90759	4.09317		4.40892	3.6116	3.23787	4.5384		4.82581	4.00935	3.52892	4.97285		5.24104	4.44056	3.98621	5.50027
	R	1.78368	1.65905	1.75639	1.73145		2.21645	1.9661	2.03803	2.20392		2.60656	2.42474	2.38366	2.71506		3.01804	2.89288	2.73035	3.23901		3.3862	3.3241	3.00524	3.78303		3.77304	3.70901	3.42486	4.35065		4.06085	4.25797	3.78299	4.69502		4.51187	4.61818	4.22668	5.1353
Inferior frontal gyrus (opercular)	L	2.08745	1.77697	1.89643	2.14485		2.88758	2.48293	2.38624	2.83928		3.64026	3.05894	3.11759	3.52877		4.30934	3.66995	3.87693	4.24532		4.92793	4.14169	4.66928	4.93214		5.55713	4.64502	5.36726	5.81104		6.12376	5.1675	5.97302	6.59878		6.78114	5.71699	6.77008	7.23745
	R	2.4325	2.26307	2.42557	2.32691		2.83952	2.93249	3.04033	3.19746		3.47334	3.80641	3.51661	4.14867		4.16711	4.40504	4.14201	5.03915		4.76573	4.99215	4.63918	5.82465		5.25998	5.5703	5.17989	6.56511		5.93945	6.17025	5.88665	7.49455		6.70536	6.80553	6.40319	8.17261
Inferior frontal gyrus (triangular)	L	2.17616	2.40714	2.44434	2.63859		3.00574	3.18446	3.17407	3.47749		3.7463	4.04195	3.79598	4.3899		4.67183	4.62781	4.45044	5.24532		5.42299	5.54384	5.06153	6.12368		6.13835	6.23248	5.81889	6.86128		6.75117	6.73872	6.65129	7.38396		7.24608	7.34639	7.278	8.05447
	R	2.21578	2.23592	2.3224	2.3701		2.77325	2.59743	2.86491	2.99617		3.20694	3.22226	3.26862	3.69814		3.70109	3.86721	3.78566	4.26919		4.07421	4.25999	4.44262	4.76811		4.66842	4.78017	5.07899	5.36587		5.21544	5.25374	5.56166	6.0883		5.7242	5.77153	6.15622	6.63607
Inferior frontal gyrus (orbital)	L	1.76143	1.95727	1.98232	2.05205		2.38049	2.35503	2.51933	2.65007		3.22088	2.99976	3.22903	3.45431		4.04179	3.50916	3.78177	4.36406		5.0338	4.15348	4.40612	5.32325		5.92673	5.01148	5.17256	5.99449		6.85587	5.8104	5.94268	6.85746		7.61854	6.51948	6.72184	7.58797
	R	2.10615	2.12972	2.39099	2.64575		2.66697	2.62497	2.94744	3.53502		3.60906	3.58433	3.75507	4.54864		4.55463	4.42584	4.56612	5.63434		5.5077	5.209	5.36746	6.64221		6.51525	6.2219	6.26871	7.59635		7.37624	7.02599	6.89365	8.55086		8.33389	7.81647	7.67771	9.44557
Rolandic operculum	L	4.85531	5.10662	5.43163	5.21175		6.53032	7.11845	7.48008	7.17075		7.84246	8.35044	9.17603	8.40275		8.85318	9.55488	10.1815	9.61502		9.91239	10.318	11.1753	10.6425		10.75	11.1025	11.8543	11.4077		11.5067	11.7867	12.5769	11.8859		12.1987	12.4005	13.1252	12.4913
	R	4.58175	5.02858	4.82498	4.53823		6.7527	7.09183	7.05602	6.45959		8.03915	8.57379	8.62657	8.05892		8.96711	9.75732	9.92082	9.24295		9.76327	10.8881	11.0364	10.2217		10.6482	11.6403	11.8847	11.2075		11.4484	12.2652	12.6825	11.8852		12.1289	13.0993	13.4272	12.598
Supplementary motor area	L	3.33958	3.37862	2.82949	3.30188		4.73671	4.74095	4.11436	4.89877		6.08254	6.36728	5.52394	6.38858		7.47045	7.78192	6.61107	8.12035		8.77411	9.06793	7.67544	9.25028		9.84966	10.0997	8.76771	10.4773		10.7818	11.0724	9.76914	11.4431		11.6664	11.8186	10.674	12.5394
	R	2.27794	2.34682	1.87006	2.39532		3.26072	3.28125	2.93168	3.55388		4.18385	4.12385	3.7932	4.74546		5.26508	5.12377	4.44866	5.66978		6.14912	5.89512	5.34339	6.72513		6.86681	6.7431	6.24471	7.53134		7.77637	7.53941	7.16534	8.47897		8.52054	8.44338	7.88551	9.34462
Olfactory cortex	L	0.969462	0.992921	1.18787	1.05058		1.02852	1.03497	1.28622	1.12303		1.04421	1.05987	1.40796	1.28864		1.14013	1.17253	1.62155	1.3476		1.22701	1.31881	1.81228	1.41481		1.37972	1.50478	2.05698	1.50826		1.60832	1.67182	2.2638	1.62863		1.78772	1.90361	2.57814	1.85082
	R	1.07035	1.03934	1.10771	1.01901		1.08603	1.11913	1.16365	1.10405		1.12897	1.31332	1.22707	1.20712		1.17144	1.43326	1.43582	1.28007		1.29494	1.6114	1.68744	1.43775		1.41462	1.7647	1.93037	1.54282		1.55601	1.9761	2.04936	1.77476		1.74105	2.12436	2.29745	1.92423
Superior frontal gyrus (medial)	L	3.91508	3.50209	3.91471	3.89672		5.10432	4.48493	4.8621	5.14139		6.25919	5.44922	6.24894	6.19514		7.1841	6.26699	7.04817	7.47771		8.1814	7.26068	7.91469	8.38846		9.10995	7.96883	8.89257	9.30787		9.97496	8.82872	9.68787	10.1875		10.9821	9.61583	10.3766	11.0671
	R	3.65354	3.27786	3.4018	3.41192		4.55052	4.01697	4.43184	4.47952		5.45833	4.86087	5.16055	5.34147		6.31225	5.75444	6.02262	6.23762		7.26593	6.47872	6.76193	7.04235		8.08075	7.20384	7.50133	7.79855		8.91258	7.96584	8.11402	8.47501		9.73077	8.59309	8.93097	9.21082
Superior frontal gyrus (medial orbital)	L	2.5772	2.45271	3.14266	2.82958		3.25929	3.01018	3.87384	3.48948		3.77226	3.56189	4.70018	4.17945		4.31274	4.16736	5.40009	4.74501		4.88047	4.81291	5.90245	5.31835		5.5334	5.27851	6.2724	5.82965		6.17655	5.85555	6.81413	6.45353		6.90357	6.35763	7.37901	6.99649
	R	3.06156	2.55318	3.0921	2.95556		3.63726	3.2416	3.68785	3.65505		4.19918	3.84612	4.28234	4.25855		4.85411	4.44196	4.92906	4.73925		5.27929	4.96162	5.52588	5.47043		5.79306	5.5477	6.24314	6.01223		6.37778	6.09414	6.90465	6.63241		6.81948	6.75809	7.41643	7.18227
Gyrus rectus	L	2.15393	2.07557	2.27212	2.42309		2.76031	2.48722	2.71046	2.91532		3.16869	2.78635	3.3783	3.4252		3.6439	3.19806	3.99506	3.99706		4.10261	3.74646	4.55702	4.53962		4.60645	4.09649	5.17196	5.06446		5.27705	4.56685	5.66127	5.55378		5.74945	5.03554	6.17371	6.13247
	R	1.81479	2.10073	2.00294	1.87673		2.23231	2.60134	2.37437	2.3338		2.71248	2.95093	2.91442	2.76286		3.2509	3.43916	3.41622	3.16301		3.72399	3.79603	3.83324	3.63207		4.17723	4.22677	4.45661	4.02245		4.72562	4.78923	5.09698	4.49808		5.23419	5.21233	5.79983	4.85913
Insula	L	2.89327	2.97591	3.16851	3.28707		4.08455	4.37655	4.5304	4.69114		5.04247	5.75982	5.8901	5.9904		5.91941	6.57528	6.93736	7.16404		6.77807	7.41026	8.05242	8.09877		7.60864	8.15226	8.96839	9.01814		8.3205	8.80418	9.68568	9.96622		8.97819	9.35191	10.5854	10.6897
	R	2.93942	3.39868	2.96052	3.05555		3.98358	4.98201	4.61963	4.70793		5.23423	6.17146	5.81415	6.02648		6.30822	7.27539	6.8472	7.30508		7.16484	8.30241	7.95678	8.58703		8.15263	9.14417	8.88965	9.46565		8.89069	9.93466	9.90527	10.3354		9.75397	10.7246	10.6606	11.0551
Anterior cingulate and paracingulate gyri	L	2.5764	2.60525	2.62091	2.47615		2.92098	3.03329	3.10163	2.83524		3.18148	3.38736	3.68838	3.29201		3.56731	3.90218	4.13837	3.75989		3.96322	4.36551	4.6024	4.17943		4.44759	4.75913	4.9122	4.71904		4.70847	5.12482	5.32243	5.11566		5.16402	5.61759	5.69976	5.45848
	R	2.50423	2.43502	2.33293	2.40999		2.89168	2.92494	3.0848	3.02535		3.25757	3.54545	3.56702	3.54562		3.7216	3.93101	4.24356	3.96806		4.01883	4.44441	4.71227	4.4049		4.66478	4.91422	5.27707	4.84037		4.97954	5.58487	5.61673	5.30394		5.5552	5.97877	6.00634	5.82091
Median cingulate and paracingulate gyri	L	2.81199	2.7793	2.75157	2.38618		3.3866	3.37717	3.28338	2.87384		4.03942	4.30432	4.09313	3.39381		4.75729	5.16157	5.10215	4.08544		5.75793	5.90425	5.9669	4.86502		6.62437	6.59608	6.78219	5.62275		7.39322	7.31758	7.63392	6.31492		8.16917	8.00875	8.54995	6.97459
	R	2.35904	2.20232	2.51401	2.53339		2.94069	3.14501	3.47587	3.12721		3.84887	4.09172	4.65945	3.89488		4.79948	5.11227	5.77807	4.99595		5.69519	6.03097	6.98409	6.18202		6.71434	7.07146	8.05836	7.1188		7.83475	8.10725	8.96391	8.25583		9.10976	9.11913	9.99581	9.35206
Posterior cingulate gyrus	L	2.07379	2.21778	2.06427	2.29547		2.47668	2.70225	2.66894	2.62886		2.85203	3.15701	3.07845	3.06173		3.26115	3.70385	3.69421	3.47903		3.75272	4.04626	3.97292	3.84817		4.15333	4.42977	4.37562	4.20839		4.51215	4.84699	4.83115	4.54042		4.8346	5.23171	5.26775	4.96176
	R	0.835646	0.953066	0.925691	1.10329		0.92199	1.15775	1.07828	1.35374		1.03234	1.32016	1.17077	1.54658		1.15625	1.4554	1.33869	1.70038		1.23201	1.67911	1.52819	1.823		1.33491	1.84776	1.6828	2.04959		1.4965	2.05539	1.90829	2.29202		1.6547	2.24959	2.04901	2.5184
Hippocampus	L	1.0865	1.10429	1.18029	1.14663		1.10216	1.13098	1.29423	1.16137		1.10216	1.25809	1.42122	1.17519		1.15225	1.37702	1.50222	1.2728		1.24973	1.52971	1.66741	1.40386		1.33771	1.68058	1.83288	1.50364		1.46819	1.88446	1.98442	1.66599		1.6221	2.05079	2.1638	1.80411
	R	0.5945	0.584645	0.65004	0.572759		0.5945	0.609958	0.666569	0.572759		0.5945	0.609958	0.713745	0.572759		0.5945	0.633122	0.728658	0.572759		0.609822	0.65436	0.82224	0.591867		0.609822	0.672509	0.872944	0.600938		0.609822	0.699499	0.886152	0.600938		0.620608	0.745236	0.938962	0.619531
Parahippocampal gyrus	L	1.54906	1.8069	1.75135	1.71031		1.59454	1.91039	1.83174	1.80598		1.84909	2.0367	2.06314	2.04249		2.10274	2.27428	2.24224	2.24112		2.53197	2.61512	2.65426	2.4501		2.86821	2.99685	3.06004	2.71059		3.31203	3.44741	3.41646	2.96139		3.70465	3.97474	3.91987	3.3159
	R	1.90154	2.05374	2.11362	1.94024		2.25388	2.2426	2.32219	2.20406		2.69073	2.72583	2.67486	2.73926		3.2962	3.19645	3.36882	3.15982		3.86555	3.90149	3.99573	3.63932		4.44182	4.54483	4.73074	4.04555		5.10511	5.14895	5.40698	4.70804		5.64452	5.86704	5.97879	5.2786
Amygdala	L	0.707697	0.817506	0.96334	0.997947		0.739668	0.828971	1.0132	1.05323		0.739668	0.903684	1.13165	1.12236		0.767141	0.903684	1.22722	1.18201		0.791976	1.04344	1.42211	1.30363		0.838691	1.1249	1.53431	1.45673		0.957616	1.20836	1.63095	1.55708		1.00136	1.28062	1.78636	1.78871
	R	1.02786	1.00611	1.19118	1.38256		1.09467	1.06061	1.37787	1.49922		1.20426	1.22235	1.50501	1.72074		1.30048	1.30516	1.74358	1.94033		1.4721	1.52505	1.93437	2.09213		1.59965	1.73125	2.22608	2.34677		1.82877	1.91379	2.43999	2.50604		2.16104	2.0455	2.58375	2.82399
Calcarine fissure and surrounding cortex	L	4.62986	5.87062	5.22208	5.39852		5.68338	6.80564	6.24232	6.4451		6.42697	7.56922	6.89897	7.04123		7.03993	8.03074	7.55758	7.58596		7.51809	8.46719	8.05035	7.94653		7.85092	8.83052	8.44015	8.20186		8.26032	9.16572	8.85994	8.70271		8.62227	9.67052	9.24739	9.10766
	R	4.11116	4.93868	4.28083	3.58063		5.03599	5.51347	5.36996	4.4551		5.55509	6.14725	5.82382	5.25698		6.17064	6.65082	6.17761	5.78562		6.72426	6.98542	6.65882	6.11869		7.07592	7.24125	7.07799	6.57002		7.38191	7.71162	7.40954	6.78615		7.70035	8.19298	7.74418	7.09444
Cuneus	L	4.0322	5.10647	4.79502	4.47725		4.87961	6.01205	5.93343	5.57498		5.5485	6.5444	6.44078	6.10867		6.231	6.95611	7.00306	6.54327		6.7668	7.38372	7.38058	6.92237		7.1424	7.78844	7.80473	7.31046		7.58195	8.21735	8.20057	7.78811		7.88712	8.62399	8.57754	8.12606
	R	4.23468	4.73933	4.62042	3.80889		5.54509	5.7795	5.78517	4.9054		6.56942	6.81289	6.68782	5.73891		7.13233	7.39933	7.40315	6.51121		7.67382	7.88868	7.89733	6.90453		8.09136	8.44335	8.32294	7.56378		8.5839	8.97898	8.72635	8.15788		9.05399	9.53967	9.2506	8.55569
Lingual gyrus	L	5.04628	6.30349	5.71527	5.36728		6.57835	7.7356	7.37752	7.11072		7.50324	8.81905	8.46566	8.06995		8.31746	9.52529	9.08534	8.86626		9.0304	10.189	9.63714	9.41463		9.61974	10.8809	10.1173	9.95947		10.1178	11.5074	10.5939	10.4545		10.5976	12.1607	11.1081	10.9911
	R	6.47014	6.79273	6.60564	6.13865		7.77675	8.59189	8.11708	7.88235		9.08289	9.60111	9.10118	8.79456		10.035	10.5178	10.1497	9.59627		10.8854	11.3221	10.8638	10.209		11.4213	11.9939	11.4364	10.8519		11.9313	12.6406	12.0695	11.2973		12.5609	13.2071	12.668	11.8455
Superior occipital gyrus	L	5.02031	5.25608	5.57515	5.07544		6.43852	6.45955	7.29741	6.25383		7.21327	7.19596	8.11211	7.09385		7.80229	7.83007	8.67709	7.75058		8.27289	8.29614	9.19956	8.13006		8.70877	8.83025	9.50867	8.55585		9.22725	9.24486	9.99252	8.9958		9.46703	9.57173	10.3169	9.36981
	R	3.94206	4.04943	4.16372	4.29744		5.64345	5.66295	5.84452	5.82498		7.08296	6.83685	6.864	6.69189		7.93956	7.61168	7.96083	7.27816		8.7551	8.41082	8.58668	7.76541		9.58493	9.04018	9.22692	8.34948		10.1277	9.53464	9.68577	8.86465		10.5844	10.1978	10.0265	9.33518
Middle occipital gyrus	L	4.83879	4.65449	4.63383	5.0704		6.23365	6.03475	6.12336	6.45562		7.19308	6.89478	7.05457	7.30109		8.08603	7.59567	7.70777	7.84309		8.57379	8.23627	8.33284	8.17048		9.02841	8.75014	8.63763	8.71321		9.53527	9.22151	9.06374	9.12961		9.96664	9.60191	9.34309	9.61053
	R	3.6741	3.53237	3.55075	3.44254		5.09799	4.97739	5.02237	4.75767		6.48088	5.9569	6.07886	5.80749		7.62247	6.8725	7.15013	6.62946		8.51896	7.7512	8.13992	7.35984		9.21204	8.46471	8.85678	7.88583		9.86979	9.15274	9.69885	8.65929		10.6742	9.70373	10.3229	9.21036
Inferior occipital gyrus	L	3.02948	3.13761	3.01125	3.26066		4.23437	4.41521	4.16444	4.13413		5.13026	5.43836	5.28117	5.01401		5.85567	6.07381	6.24662	5.59062		6.61106	6.69076	6.94579	6.24656		7.25568	7.34195	7.5407	6.96837		7.84488	7.85039	8.26692	7.69508		8.41022	8.4263	8.8486	8.33934
	R	2.55675	2.46523	2.33084	2.34407		3.79135	3.62588	3.31023	3.17146		4.80191	4.42754	4.14941	3.93803		5.6044	5.03572	4.73224	4.78479		6.33724	5.75954	5.62357	5.57292		6.99518	6.41234	6.42299	6.20239		7.55842	6.99938	7.06069	6.74791		8.4015	7.47254	7.70106	7.27406
Fusiform gyrus	L	5.01816	4.88828	5.19947	4.86754		7.16161	6.92511	7.31961	6.46939		8.77899	8.4657	8.91264	7.73764		9.92951	9.74427	10.0809	9.00828		10.7821	10.8786	11.3461	10.044		11.6783	11.951	12.3771	10.8482		12.466	12.8976	13.277	11.814		13.3435	13.7097	14.0771	12.5961
	R	4.69822	4.01213	4.60747	3.59747		6.75827	6.01946	6.42704	5.3052		8.26564	7.53571	8.02309	6.58904		9.60428	8.79614	9.30844	7.60466		10.648	9.75407	10.392	8.57719		11.6184	10.6241	11.451	9.56864		12.4235	11.7849	12.4712	10.3515		13.2224	12.6721	13.2952	11.1708
Postcentral gyrus	L	5.75235	5.57462	5.66218	5.37432		7.47747	7.30289	7.0696	6.79837		8.62331	8.55943	8.37232	8.06108		9.63633	9.54941	9.65383	9.00768		10.709	10.6752	10.7678	9.90636		11.7603	11.7929	11.8433	10.915		12.6592	12.6471	12.7781	11.8006		13.4391	13.4605	13.5378	12.5776
	R	4.25609	4.37705	4.01266	4.0819		5.37825	5.81043	5.454	5.36564		6.62285	7.03003	6.75737	6.38387		7.57956	8.02516	7.70396	7.32856		8.34945	9.14118	8.73812	8.13074		9.21502	10.1233	9.75286	8.88618		10.1108	10.7454	10.4534	9.35446		10.7715	11.608	11.4126	10.2379
Superior parietal gyrus	L	2.27992	2.23304	2.37946	1.96589		3.29742	3.07352	3.18488	2.64396		4.23581	3.94814	4.04399	3.59212		4.86992	4.88316	4.89126	4.43184		5.60886	5.79921	5.54146	5.06841		6.4845	6.66187	6.48138	5.79981		7.18129	7.67881	7.3569	6.51711		7.90275	8.48794	8.16407	7.39648
	R	2.46536	2.13902	2.15091	2.15213		3.26746	2.82989	2.88415	2.85734		4.27144	3.54689	3.63703	3.55099		5.15849	4.38409	4.36541	4.15387		5.91642	5.33766	5.08533	4.82915		6.56838	6.15472	5.67837	5.4886		7.34163	6.93933	6.65478	6.14055		7.96692	7.63004	7.509	6.7734
Inferior parietal gyrus	L	2.27948	2.41142	2.01919	2.80478		2.87195	3.01195	2.61358	3.46046		3.58163	3.47885	3.13262	4.13112		4.3675	4.22715	3.58938	4.80145		4.98832	4.84878	4.14358	5.56426		5.52407	5.5192	4.74611	6.31452		6.0499	6.14658	5.45407	6.96309		6.62553	6.55653	6.00021	7.50679
	R	2.53916	2.27448	2.34416	2.57006		3.40744	3.01965	2.7871	3.1422		3.94641	3.69789	3.32354	3.89795		4.36248	4.22396	3.86644	4.42746		4.90291	4.78126	4.2933	5.12324		5.4666	5.31977	4.83222	5.6693		6.1531	5.84915	5.37714	6.14333		6.65816	6.4044	5.88052	6.68913
Supramarginal gyrus	L	2.69471	2.6797	2.52817	2.88532		3.88651	3.6925	3.73918	4.40979		5.18245	4.95255	4.7535	5.73601		6.41217	5.76135	5.86502	6.77459		7.33226	6.44298	6.61835	7.73188		8.25161	7.31426	7.3713	8.79516		9.04731	8.01418	8.24862	9.63173		9.7202	8.67713	9.01775	10.3716
	R	2.04751	2.13731	2.01557	2.165		2.90294	2.9974	2.81498	2.97432		3.82539	3.80741	3.71977	4.14389		4.65809	4.61791	4.87566	5.34521		5.59457	5.37163	5.90043	6.29275		6.64562	6.18295	6.81697	7.33935		7.25521	6.84706	7.79859	8.29342		7.92278	7.56366	8.64559	9.0872
Angular gyrus	L	1.77636	1.78608	1.93259	1.76049		2.15235	2.22219	2.4078	2.25512		2.7659	2.71578	3.06529	2.79124		3.15947	3.25418	3.63516	3.31585		3.71073	3.7868	4.16525	3.87759		4.29013	4.18609	4.65778	4.43661		4.78038	4.71878	5.14815	4.86332		5.26087	5.11123	5.57598	5.23777
	R	2.10375	2.02805	2.26247	2.39422		2.83822	2.66797	3.00134	3.07643		3.53306	3.13871	3.63625	3.86261		4.19269	3.75645	4.60522	4.4654		4.93635	4.34338	5.24276	5.28708		5.5397	4.82529	5.9997	5.95931		6.20719	5.48255	6.61873	6.53947		6.78647	6.01255	7.33073	7.06581
Precuneus	L	2.71573	2.42739	2.66384	2.37315		3.2512	2.97205	3.27295	2.67548		3.83232	3.83927	3.87318	3.08507		4.46624	4.56029	4.68364	3.62947		5.11692	5.34851	5.3827	4.20652		5.96019	6.04554	6.08598	4.92768		6.67463	6.52946	6.65618	5.7479		7.50966	7.44856	7.39936	6.29714
	R	2.01776	1.97551	1.99956	1.89488		2.39097	2.33632	2.38499	2.12693		2.6638	2.88788	2.95236	2.45365		3.38652	3.57023	3.58679	2.78302		4.06309	4.16984	4.04006	3.22117		4.71731	4.70673	4.58698	3.60669		5.30446	5.36671	5.2258	4.02279		5.95669	6.00046	5.73159	4.65058
Paracentral lobule	L	2.97132	2.86188	2.03985	2.74662		3.82129	3.6563	2.90972	3.46665		4.46517	4.27963	3.42403	3.9948		5.15422	4.99526	3.93941	4.70438		5.89769	5.82986	4.69477	5.36238		6.45742	6.71372	5.38625	5.95209		6.92126	7.42053	6.16097	6.44011		7.4088	8.14594	6.65004	7.10635
	R	2.712	2.48504	1.90766	2.0598		3.42538	3.31459	2.65408	2.68503		3.99006	4.16048	3.10567	3.2891		4.58495	4.92766	3.80087	3.82207		5.38838	5.48565	4.32242	4.2306		6.04942	6.15373	4.94614	4.82578		6.8103	6.82083	5.66593	5.32746		7.38356	7.53642	6.24536	5.8491
Caudate nucleus	L	1.31495	1.20292	1.27733	1.27986		1.34891	1.23118	1.29146	1.27986		1.47211	1.29127	1.31497	1.31635		1.52914	1.32714	1.38654	1.35844		1.57646	1.38377	1.46152	1.404		1.73637	1.52487	1.53257	1.45871		1.93887	1.69266	1.70732	1.59073		2.09364	1.83363	1.95788	1.72184
	R	1.56795	1.75756	1.54814	1.50859		1.56795	1.77362	1.59141	1.50859		1.6616	1.78532	1.68369	1.53601		1.80209	1.89857	1.76148	1.57899		1.9238	2.0709	1.98879	1.65208		2.00319	2.22452	2.15084	1.8105		2.12509	2.43027	2.29169	1.94857		2.35068	2.72941	2.49415	2.0677
Lenticular nucleus, putamen	L	2.2402	2.13997	2.37816	2.41931		2.32723	2.37307	2.61686	2.56614		2.55646	2.62652	2.83406	2.80535		2.86234	2.80436	3.19437	3.02949		3.12478	3.1219	3.50372	3.36809		3.55164	3.41247	3.8612	3.87381		3.94656	3.72727	4.2977	4.25024		4.30617	4.08091	4.81082	4.65981
	R	1.74776	1.94507	2.21736	2.06218		1.8427	2.02154	2.37652	2.16394		2.01877	2.29608	2.61195	2.41867		2.25974	2.47666	2.89347	2.74784		2.68247	2.76643	3.2722	3.09625		3.00301	3.03083	3.74606	3.47155		3.44726	3.25809	4.09361	3.74982		3.85084	3.46344	4.41683	4.03674
Lenticular nucleus, pallidum	L	0.690318	0.681373	0.765694	0.690525		0.690318	0.694319	0.81857	0.704294		0.702621	0.729546	0.850233	0.704294		0.743369	0.773756	0.937292	0.738344		0.855382	0.893346	1.05181	0.854506		0.937369	0.97154	1.08842	1.02404		1.02244	1.07033	1.20453	1.17289		1.09426	1.20725	1.4152	1.3551
	R	1.56553	1.31145	1.47142	1.4657		1.67665	1.40419	1.66458	1.5518		1.8046	1.57628	1.84952	1.80891		2.05868	1.82282	2.1668	2.0837		2.38082	2.1335	2.39935	2.49315		2.72107	2.44789	2.73891	3.02313		3.12703	2.76973	3.09672	3.51613		3.47477	3.11304	3.42917	3.99561
Thalamus	L	1.45661	1.46526	1.47928	1.41173		1.48548	1.49032	1.55089	1.42651		1.61086	1.6443	1.68503	1.49344		1.68222	1.84082	1.79267	1.60111		1.82044	2.08061	1.9815	1.7513		2.00768	2.36668	2.14583	1.8949		2.24109	2.68039	2.35108	2.0998		2.53632	2.97228	2.64594	2.2887
	R	1.55369	1.38495	1.59296	1.65855		1.5961	1.4126	1.61013	1.68634		1.73251	1.50573	1.67709	1.80819		1.90004	1.65303	1.87372	1.95656		2.13625	1.84395	2.22869	2.12879		2.39493	2.10478	2.49781	2.39706		2.71291	2.31882	2.9854	2.69556		3.00201	2.60328	3.30612	2.99871
Heschl gyrus	L	1.91346	1.91566	2.29704	2.15936		2.8563	2.711	3.22435	3.03538		3.61133	3.39874	3.89693	3.68972		4.31168	4.0108	4.55531	4.25067		4.80722	4.64417	5.41922	4.83792		5.51623	5.20162	5.97777	5.37796		6.03691	5.75882	6.48589	6.03421		6.53941	6.44139	7.09043	6.64434
	R	2.31538	2.29608	2.7825	2.90664		3.29076	3.43689	4.03285	3.89678		4.01247	4.35285	5.10525	4.93542		4.55848	5.34669	5.84022	5.76862		5.28845	6.04641	6.49356	6.45233		5.99163	6.8547	7.298	7.31977		6.82055	7.56239	7.99183	8.09186		7.42453	8.35452	8.73154	8.74589
Superior temporal gyrus	L	5.13429	4.92274	5.13361	5.27817		7.19313	6.96365	6.97	7.09183		8.82436	8.32757	8.48798	8.70194		10.3566	9.885	9.81583	9.94416		11.3446	11.0523	11.0826	11.2577		12.4768	12.182	12.3278	12.2459		13.4552	13.2245	13.4854	13.2215		14.3604	14.1829	14.3318	14.0886
	R	5.45424	4.93144	5.23842	5.18249		7.7512	7.33535	7.41925	7.31218		9.48459	9.23346	9.20394	9.02659		11.0731	10.787	10.663	10.5913		12.4735	12.0771	12.0858	11.9544		13.5449	13.2905	13.4617	13.2667		14.4778	14.3977	14.6538	14.2943		15.3722	15.2608	15.4654	15.2741
Temporal pole: superior temporal gyrus	L	2.62749	2.55294	2.63295	2.59803		3.58332	3.53808	3.55616	3.75172		4.57323	4.65576	4.51977	4.88194		5.66942	5.65513	5.36967	6.02565		6.61647	6.62375	6.35197	6.8615		7.73664	7.38863	7.39618	7.82997		8.86273	8.1992	8.20722	8.92686		9.82826	9.03117	9.22586	9.81306
	R	2.70484	2.61386	3.04802	2.62434		3.99194	3.59757	4.36631	3.67766		5.47794	4.95804	5.72733	4.82434		6.88421	6.3866	7.1049	6.22231		8.15129	7.68756	8.52553	7.59169		9.10905	8.79963	9.64979	8.63365		10.2739	9.8732	10.6836	9.76638		11.2455	10.743	11.624	10.7629
Middle temporal gyrus	L	3.97373	2.97446	3.39252	3.24198		5.51205	4.51216	4.80277	4.87845		7.32066	5.85322	6.69028	6.44188		9.23403	7.60403	8.27653	8.07987		10.8121	8.95638	9.68038	9.64217		12.3635	10.3806	11.2491	10.8149		13.8561	11.6645	12.5229	12.1474		15.1636	13.0103	13.8419	13.3698
	R	3.83559	3.11186	3.72176	3.52919		5.18947	4.4195	4.94462	4.91293		6.68581	5.60882	6.68822	6.03765		8.2146	7.16705	8.074	7.3852		10.0489	8.43985	9.50315	8.78231		11.5484	9.62838	10.9191	10.1148		12.8586	10.9951	12.2766	11.4387		14.3597	12.2269	13.4402	12.5394
Temporal pole: middle temporal gyrus	L	1.24713	1.32298	1.21787	1.37575		1.52579	1.61141	1.66079	1.82271		1.92665	2.01604	2.09225	2.21734		2.57796	2.37556	2.47947	2.63644		2.99242	2.70444	2.99398	3.11595		3.37042	3.15853	3.39064	3.63606		3.98286	3.65869	3.75774	4.01613		4.58522	4.10013	4.18995	4.57418
	R	1.70952	1.55357	1.56743	1.56184		2.07953	2.04542	1.96686	1.98933		2.57436	2.33589	2.39707	2.43952		3.11995	2.91321	2.99718	3.03943		3.68731	3.35306	3.54638	3.47089		4.15724	3.89462	4.11928	4.02654		4.728	4.34253	4.65024	4.55321		5.3652	4.84519	5.29946	5.17681
Inferior temporal gyrus	L	2.85706	2.04466	2.23481	2.03279		3.95914	3.14364	3.05216	2.93486		5.34536	4.18303	4.16154	3.82445		6.38595	5.13084	5.08373	4.71683		7.62456	6.07665	6.05316	5.80823		8.78445	7.16811	7.14925	6.93078		9.76926	8.09543	8.2504	7.89431		11.0356	9.07636	9.14785	9.05767
	R	2.83814	2.33366	2.59385	2.52239		3.91238	3.30875	3.44742	3.48381		5.10424	4.68668	4.8634	4.62154		6.39506	5.78032	6.1041	5.81423		7.80048	6.9073	7.23157	7.16651		9.03926	8.19148	8.3614	8.36981		10.3263	9.31084	9.61424	9.49138		11.5031	10.219	10.7104	10.6147
Local efficiency		Cost 0.03					Cost 0.04					Cost 0.05					Cost 0.06					Cost 0.07					Cost 0.08					Cost 0.09					Cost 0.10
AAL nodes	R/L	PDMMENS	CONMENS	PDMPOV	CONPOV		PDMMENS	CONMENS	PDMPOV	CONPOV		PDMMENS	CONMENS	PDMPOV	CONPOV		PDMMENS	CONMENS	PDMPOV	CONPOV		PDMMENS	CONMENS	PDMPOV	CONPOV		PDMMENS	CONMENS	PDMPOV	CONPOV		PDMMENS	CONMENS	PDMPOV	CONPOV		PDMMENS	CONMENS	PDMPOV	CONPOV
Precentral gyrus	L	0.396493	0.345803	0.355291	0.381061		0.53789	0.530574	0.481529	0.534729		0.600764	0.602887	0.573066	0.590464		0.626177	0.643154	0.680767	0.653755		0.651629	0.685808	0.714172	0.696498		0.673133	0.697183	0.718083	0.712035		0.680794	0.712671	0.720659	0.723858		0.70454	0.722921	0.737558	0.737595
	R	0.467207	0.464835	0.508791	0.441056		0.617733	0.592789	0.652899	0.569525		0.650089	0.666182	0.713023	0.620762		0.694187	0.660169	0.729183	0.689803		0.731629	0.703399	0.739861	0.736556		0.746919	0.732214	0.761783	0.783176		0.735006	0.758952	0.759671	0.773189		0.758563	0.76301	0.753914	0.770462
Superior frontal gyrus (dorsolateral)	L	0.133761	0.109936	0.0645833	0.100275		0.340074	0.270726	0.213602	0.253312		0.497837	0.361674	0.356493	0.36437		0.548291	0.426804	0.422608	0.459966		0.598679	0.477851	0.506924	0.544662		0.614896	0.525162	0.543118	0.590072		0.627767	0.545866	0.56109	0.618655		0.679612	0.581756	0.588197	0.684441
	R	0.0843712	0.0583333	0.0562424	0.103632		0.221172	0.167984	0.170803	0.213291		0.318328	0.27488	0.299451	0.28506		0.370821	0.361909	0.4074	0.406246		0.459893	0.457938	0.484231	0.472842		0.505848	0.477683	0.515871	0.487794		0.567776	0.525484	0.540236	0.550128		0.600729	0.535375	0.586245	0.582291
Superior frontal gyrus (orbital)	L	0.0737179	0.0576923	0.0448718	0.0801282		0.122436	0.160577	0.1942	0.228526		0.182368	0.287588	0.240499	0.308547		0.329861	0.320875	0.250649	0.3865		0.398716	0.388084	0.297793	0.42926		0.461925	0.471008	0.335525	0.497699		0.473981	0.512614	0.366719	0.581593		0.535016	0.574209	0.421452	0.627975
	R	0.0705128	0.0512821	0.0560897	0.0464744		0.199038	0.116987	0.128953	0.165499		0.242842	0.227467	0.19376	0.252335		0.331062	0.318864	0.256937	0.353749		0.427588	0.397432	0.282938	0.391201		0.489155	0.460126	0.334846	0.451281		0.539171	0.526899	0.362113	0.552533		0.558171	0.599008	0.426826	0.599586
Middle frontal gyrus	L	0.0853632	0.0719017	0.0627137	0.0837607		0.251847	0.200321	0.160524	0.201086		0.335403	0.240678	0.238499	0.318371		0.410054	0.354838	0.375878	0.469946		0.470828	0.414409	0.421909	0.503165		0.526195	0.460352	0.467484	0.542183		0.565217	0.526625	0.490022	0.573069		0.597667	0.568985	0.530843	0.638966
	R	0.101923	0.0682692	0.0412304	0.064881		0.238624	0.165725	0.148108	0.23295		0.271904	0.249322	0.227334	0.327015		0.337516	0.377131	0.330609	0.420474		0.411973	0.439962	0.421538	0.475549		0.504106	0.517304	0.466273	0.510946		0.565589	0.547386	0.518554	0.550666		0.597694	0.575701	0.568343	0.590334
Middle frontal gyrus (orbital)	L	0.0961538	0.075641	0.0211538	0.111325		0.241987	0.20538	0.115888	0.254945		0.304991	0.258761	0.182212	0.334529		0.406838	0.358568	0.253084	0.401575		0.492744	0.450698	0.310431	0.507186		0.548117	0.532196	0.327395	0.525344		0.54596	0.538876	0.378716	0.546108		0.553092	0.578014	0.438218	0.602851
	R	0.0673077	0.0464744	0.0553419	0.105769		0.174916	0.184936	0.143819	0.286676		0.271977	0.286401	0.182593	0.408791		0.376877	0.404327	0.246431	0.475857		0.433172	0.486207	0.330905	0.559635		0.526304	0.5208	0.375589	0.571227		0.535477	0.543671	0.412536	0.638585		0.608495	0.61039	0.47661	0.647086
Inferior frontal gyrus (opercular)	L	0.100748	0.0576923	0.0846154	0.113835		0.240954	0.315446	0.219567	0.352785		0.374139	0.406245	0.295233	0.449066		0.439953	0.46917	0.399963	0.475528		0.554772	0.524559	0.496292	0.590657		0.579877	0.546395	0.53431	0.638871		0.643406	0.571537	0.566855	0.656303		0.644977	0.594041	0.596622	0.692603
	R	0.119231	0.140064	0.109753	0.200748		0.253846	0.320871	0.31263	0.391821		0.324656	0.466606	0.391161	0.468559		0.433939	0.566862	0.465623	0.583099		0.458204	0.597365	0.48776	0.593082		0.524944	0.604422	0.535608	0.657503		0.573255	0.62343	0.563168	0.653682		0.606704	0.669601	0.624407	0.677166
Inferior frontal gyrus (triangular)	L	0.0979701	0.0583333	0.0573718	0.152381		0.268323	0.300191	0.232545	0.290283		0.381927	0.409159	0.312037	0.400956		0.501327	0.439734	0.399819	0.441673		0.542107	0.466877	0.477992	0.499493		0.56619	0.519474	0.54859	0.552215		0.59064	0.533433	0.579415	0.640588		0.632961	0.58006	0.62505	0.675181
	R	0.147756	0.126603	0.100962	0.162897		0.230681	0.291667	0.267666	0.394659		0.369185	0.41956	0.381652	0.475834		0.489384	0.502511	0.453816	0.556746		0.520025	0.553275	0.533068	0.645279		0.547871	0.592018	0.601528	0.718631		0.618835	0.660673	0.662393	0.716159		0.706717	0.694132	0.681635	0.728218
Inferior frontal gyrus (orbital)	L	0.0336538	0.0856838	0.0314103	0.0741758		0.219368	0.129309	0.151816	0.217432		0.285065	0.284671	0.259556	0.356793		0.321461	0.41301	0.321826	0.430627		0.455537	0.464843	0.421896	0.521161		0.530651	0.498764	0.490763	0.54316		0.569104	0.496835	0.543372	0.609896		0.603515	0.568625	0.585996	0.654807
	R	0.0801282	0.0409799	0.0946581	0.111126		0.187225	0.133376	0.183104	0.222034		0.268605	0.260585	0.292421	0.342483		0.330553	0.41749	0.336925	0.45707		0.475934	0.478586	0.419348	0.548571		0.508251	0.546744	0.487869	0.588629		0.580529	0.566004	0.527052	0.626554		0.60526	0.601815	0.581535	0.653307
Rolandic operculum	L	0.446092	0.374185	0.433295	0.389169		0.618534	0.582998	0.610741	0.601189		0.656354	0.680425	0.671279	0.736381		0.67448	0.71968	0.703724	0.732362		0.687774	0.766369	0.744796	0.757126		0.725337	0.774282	0.766825	0.783102		0.730236	0.770804	0.787706	0.801757		0.737182	0.797877	0.793991	0.809832
	R	0.440031	0.364717	0.407747	0.479541		0.558712	0.602377	0.576665	0.623285		0.607105	0.698343	0.67138	0.720836		0.664527	0.758739	0.701912	0.731125		0.705525	0.772162	0.744845	0.763949		0.735198	0.792583	0.771184	0.779993		0.758016	0.798005	0.772993	0.807493		0.769318	0.804411	0.792143	0.807844
Supplementary motor area	L	0.0929029	0.11464	0.0833181	0.104674		0.253445	0.341717	0.226833	0.334475		0.417675	0.444411	0.363001	0.403204		0.520746	0.534736	0.497811	0.515149		0.568254	0.569651	0.530221	0.562583		0.645709	0.617163	0.548285	0.614896		0.683135	0.655413	0.598911	0.616023		0.697151	0.687431	0.631237	0.658831
	R	0.151343	0.155164	0.136187	0.161325		0.255574	0.372593	0.328392	0.382875		0.470085	0.523529	0.494267	0.416543		0.577917	0.559922	0.573839	0.539674		0.613005	0.662404	0.615604	0.580656		0.661897	0.674279	0.655712	0.607512		0.70439	0.67677	0.660204	0.645772		0.729098	0.735526	0.694485	0.660742
Olfactory cortex	L	0.0192308	0.00641026	0.00961538	0.0192308		0.0166667	0.0387821	0.0270147	0.0557692		0.0230769	0.0517094	0.0534188	0.133814		0.0762363	0.07384	0.206323	0.128869		0.0787927	0.114956	0.218067	0.199084		0.0794678	0.10301	0.243281	0.220345		0.168188	0.177027	0.295665	0.247375		0.174298	0.223735	0.326706	0.250313
	R	0.00961538	0.0192308	0	0.025641		0.0115385	0.0608974	0.0115385	0.0625		0.0306777	0.112607	0.0448718	0.11453		0.0543727	0.120238	0.13734	0.111538		0.085203	0.181544	0.191677	0.16685		0.121902	0.206288	0.277853	0.225794		0.211275	0.221049	0.297049	0.269081		0.281986	0.274671	0.324511	0.289849
Superior frontal gyrus (medial)	L	0.168942	0.143272	0.152045	0.121741		0.26507	0.258048	0.251919	0.32146		0.372593	0.32328	0.3299	0.397306		0.446472	0.409193	0.395722	0.445338		0.478094	0.451282	0.452027	0.532238		0.52166	0.505953	0.504707	0.573141		0.55663	0.535254	0.533517	0.625076		0.593954	0.564694	0.577569	0.653355
	R	0.149725	0.143094	0.19489	0.170119		0.322292	0.289469	0.318798	0.310512		0.369974	0.379828	0.418925	0.399334		0.485926	0.442843	0.45159	0.477573		0.512804	0.517277	0.505803	0.581236		0.542268	0.58281	0.573358	0.602799		0.581246	0.627062	0.608121	0.644492		0.63064	0.634975	0.612798	0.651473
Superior frontal gyrus (medial orbital)	L	0.17458	0.183593	0.221757	0.183257		0.319795	0.303114	0.350741	0.346224		0.420368	0.386718	0.483642	0.385647		0.472776	0.458544	0.533356	0.43297		0.519829	0.496779	0.59936	0.494221		0.564271	0.514088	0.698672	0.581124		0.62941	0.584681	0.717357	0.683977		0.641003	0.61879	0.735756	0.706626
	R	0.177539	0.207692	0.207166	0.197856		0.368939	0.329285	0.400225	0.312117		0.452944	0.409463	0.504441	0.365764		0.492217	0.425319	0.55764	0.421908		0.521802	0.490626	0.570668	0.497987		0.587545	0.538468	0.599471	0.563512		0.620364	0.580302	0.639771	0.62042		0.654328	0.628286	0.689041	0.693718
Gyrus rectus	L	0.127991	0.157143	0.12793	0.160573		0.286862	0.273584	0.240736	0.256876		0.393992	0.398982	0.401258	0.379633		0.432842	0.50317	0.483644	0.398854		0.47796	0.546026	0.58279	0.489132		0.543481	0.584347	0.586962	0.54313		0.604004	0.646846	0.627821	0.539889		0.655152	0.663249	0.654373	0.551079
	R	0.136218	0.151709	0.0794872	0.151068		0.237592	0.250839	0.208318	0.259468		0.371004	0.374359	0.34784	0.347856		0.448975	0.434643	0.48258	0.395442		0.496443	0.53747	0.541303	0.454515		0.54895	0.544983	0.516055	0.509582		0.583885	0.591915	0.549226	0.563148		0.623961	0.631983	0.60626	0.592927
Insula	L	0.134554	0.238916	0.195238	0.203246		0.382533	0.41282	0.470749	0.46205		0.478804	0.551547	0.57499	0.582269		0.546771	0.65897	0.620327	0.670761		0.567502	0.671547	0.680598	0.697694		0.592399	0.708262	0.689272	0.715372		0.671759	0.7172	0.714193	0.720586		0.691847	0.739833	0.713956	0.727874
	R	0.15844	0.254574	0.183974	0.271327		0.353184	0.416802	0.435924	0.457261		0.431217	0.556754	0.563013	0.577308		0.512503	0.631726	0.618082	0.65752		0.575679	0.663078	0.676027	0.702053		0.590581	0.699607	0.69645	0.740237		0.634934	0.718677	0.711037	0.753019		0.667469	0.719508	0.732341	0.7742
Anterior cingulate and paracingulate gyri	L	0.0708333	0.165064	0.0808761	0.134615		0.18898	0.364042	0.271108	0.280235		0.306288	0.446203	0.405273	0.359768		0.361289	0.497414	0.474751	0.457648		0.444592	0.549139	0.513204	0.537577		0.524968	0.570348	0.556212	0.553333		0.569071	0.596634	0.579915	0.589804		0.601177	0.618264	0.587729	0.63541
	R	0.144231	0.208957	0.0809982	0.180128		0.221413	0.355309	0.315313	0.325076		0.329314	0.420274	0.45047	0.440064		0.402338	0.484604	0.473552	0.526851		0.498494	0.529545	0.515295	0.565622		0.574171	0.567026	0.545521	0.622821		0.60737	0.587413	0.586351	0.66403		0.650729	0.625421	0.624635	0.673332
Median cingulate and paracingulate gyri	L	0.0808913	0.109188	0.0884615	0.0858974		0.260852	0.321806	0.226328	0.235381		0.355808	0.436257	0.350883	0.259714		0.397332	0.487546	0.416509	0.375687		0.438426	0.515239	0.524771	0.463313		0.531717	0.54379	0.513822	0.480162		0.575764	0.576249	0.524348	0.49961		0.61212	0.598744	0.548299	0.552192
	R	0.108059	0.110951	0.13631	0.109768		0.231777	0.327453	0.286452	0.200826		0.245603	0.437533	0.381936	0.276189		0.322355	0.531932	0.391074	0.393073		0.41494	0.531751	0.47915	0.443586		0.543735	0.555069	0.505063	0.503489		0.596563	0.577472	0.560983	0.538531		0.625625	0.5956	0.58653	0.582472
Posterior cingulate gyrus	L	0.0435897	0.0557692	0.0604167	0.0680098		0.138965	0.168407	0.132875	0.155657		0.174924	0.260541	0.177431	0.237405		0.231567	0.398487	0.265989	0.258163		0.292191	0.464941	0.321342	0.331642		0.330034	0.488575	0.37139	0.377545		0.381769	0.514135	0.418063	0.477728		0.425635	0.573054	0.451124	0.506627
	R	0	0.0576923	0.0576923	0.0961538		0.0544872	0.112179	0.0801282	0.147115		0.132692	0.143758	0.0801282	0.200939		0.145869	0.199382	0.145742	0.238179		0.163015	0.271467	0.197296	0.259173		0.175477	0.332524	0.279955	0.294777		0.223289	0.332247	0.345437	0.316355		0.327396	0.385688	0.378092	0.380707
Hippocampus	L	0	0.0176282	0.0227564	0.00833333		0.025641	0.0371795	0.0657662	0.0144231		0.025641	0.0583333	0.116321	0.0439103		0.0512821	0.109539	0.12376	0.0748168		0.0680708	0.149748	0.16357	0.119925		0.108745	0.171332	0.218732	0.165438		0.135862	0.223834	0.255713	0.206151		0.192567	0.27276	0.315754	0.231952
	R	0	0	0.0192308	0		0	0.0384615	0.0192308	0		0	0.0384615	0.0166667	0		0	0.0384615	0.0173077	0		0.00641026	0.0384615	0.0371261	0.0192308		0.00641026	0.0769231	0.0434829	0.0192308		0.00641026	0.0608974	0.0444292	0.0192308		0.0224359	0.0684524	0.0833306	0.0576923
Parahippocampal gyrus	L	0.0192308	0.0371795	0.0528846	0.0416667		0.0480769	0.0400183	0.107799	0.102564		0.0820208	0.098985	0.166255	0.175794		0.175572	0.187019	0.211083	0.226748		0.220219	0.275141	0.27168	0.25835		0.30174	0.366589	0.330356	0.292479		0.44022	0.410885	0.394249	0.359301		0.467138	0.469395	0.464813	0.428242
	R	0.0128205	0.0384615	0.0679487	0.0355769		0.0348469	0.0919872	0.0922619	0.117903		0.096773	0.127276	0.183684	0.147124		0.173805	0.259297	0.186774	0.235605		0.240614	0.357468	0.27638	0.273982		0.293594	0.385043	0.336675	0.335389		0.404403	0.421598	0.417963	0.403989		0.451002	0.480004	0.463052	0.438008
Amygdala	L	0	0	0.00641026	0		0.0160256	0.00320513	0.0352564	0.0416667		0.0160256	0.0480769	0.075	0.0673077		0.0416667	0.0673077	0.111859	0.128205		0.0496795	0.135897	0.185134	0.142995		0.063141	0.200962	0.217323	0.227152		0.0932921	0.206197	0.223107	0.255911		0.119391	0.211147	0.277151	0.289108
	R	0.0192308	0.00961538	0.0144231	0.00897436		0.0673077	0.0455128	0.0869963	0.0417125		0.074359	0.0821314	0.139779	0.0872627		0.107051	0.0869172	0.178884	0.10595		0.126938	0.188543	0.212892	0.160698		0.18576	0.218758	0.273403	0.250996		0.254286	0.259284	0.304704	0.263771		0.297112	0.264054	0.318303	0.285514
Calcarine fissure and surrounding cortex	L	0.607234	0.686432	0.711325	0.634524		0.736783	0.775753	0.788851	0.7366		0.797825	0.816407	0.849824	0.785988		0.784889	0.817751	0.852192	0.826088		0.824509	0.827729	0.86244	0.834813		0.828376	0.839362	0.867026	0.862131		0.839579	0.83699	0.882799	0.86537		0.843413	0.839694	0.899487	0.864199
	R	0.675702	0.759127	0.723581	0.706838		0.769047	0.813027	0.836813	0.788874		0.811151	0.895843	0.893201	0.825676		0.818069	0.904727	0.895498	0.910582		0.855815	0.910193	0.891414	0.907182		0.873967	0.937194	0.885783	0.882128		0.887331	0.92965	0.913295	0.898115		0.883468	0.918167	0.925526	0.893424
Cuneus	L	0.559951	0.655731	0.590942	0.570772		0.625336	0.756649	0.762111	0.714354		0.732028	0.807357	0.806399	0.785659		0.788769	0.808838	0.828785	0.816912		0.807845	0.815328	0.843511	0.846818		0.82697	0.823203	0.837323	0.854178		0.829529	0.847017	0.839799	0.852642		0.837683	0.858464	0.853775	0.85396
	R	0.449784	0.654777	0.545182	0.507341		0.572694	0.723858	0.719189	0.593478		0.638299	0.726002	0.729562	0.662723		0.754211	0.718729	0.739672	0.723984		0.752845	0.729965	0.748692	0.739554		0.75534	0.769853	0.748883	0.742069		0.78965	0.788095	0.800036	0.779082		0.793909	0.793011	0.81879	0.798355
Lingual gyrus	L	0.597611	0.65437	0.636948	0.589259		0.736014	0.71386	0.712862	0.709311		0.754476	0.753936	0.761339	0.709963		0.801082	0.749446	0.798701	0.770343		0.79462	0.755498	0.821872	0.793001		0.805454	0.757255	0.835321	0.803641		0.812328	0.76171	0.834663	0.81511		0.816427	0.754806	0.835117	0.814615
	R	0.593459	0.643536	0.626645	0.566788		0.68462	0.711741	0.70222	0.66685		0.711977	0.726525	0.751059	0.709888		0.714261	0.734278	0.787292	0.74084		0.743635	0.738877	0.786507	0.75315		0.773077	0.742101	0.793488	0.776926		0.785198	0.758393	0.806706	0.787718		0.807035	0.774971	0.814821	0.786257
Superior occipital gyrus	L	0.490392	0.595643	0.521551	0.558135		0.615064	0.659985	0.717515	0.708135		0.704473	0.729441	0.74887	0.757924		0.769648	0.741594	0.79101	0.784004		0.794358	0.76943	0.791043	0.809437		0.824213	0.80957	0.83127	0.823886		0.820325	0.823414	0.858886	0.836277		0.818985	0.833367	0.870687	0.844598
	R	0.434726	0.360936	0.386293	0.349079		0.630477	0.532457	0.621402	0.52402		0.682388	0.601083	0.672795	0.623134		0.732975	0.642883	0.708813	0.662816		0.769082	0.708116	0.747079	0.707976		0.798031	0.735	0.748911	0.726834		0.795388	0.771749	0.777505	0.727143		0.809301	0.768336	0.79566	0.733659
Middle occipital gyrus	L	0.437029	0.370209	0.391018	0.402666		0.598311	0.679778	0.619127	0.544076		0.701737	0.722741	0.70626	0.615428		0.720375	0.749626	0.748232	0.685448		0.780396	0.750927	0.789564	0.711186		0.825829	0.786153	0.811603	0.747859		0.830941	0.807844	0.820125	0.769908		0.838437	0.822521	0.833317	0.782589
	R	0.430968	0.348046	0.39098	0.44114		0.652556	0.538833	0.604567	0.559411		0.691286	0.643967	0.697961	0.634854		0.699345	0.695198	0.712381	0.701246		0.726619	0.716933	0.750761	0.729792		0.747626	0.730945	0.7772	0.732104		0.75365	0.739467	0.792933	0.751113		0.769246	0.744639	0.80049	0.767691
Inferior occipital gyrus	L	0.324565	0.401389	0.311645	0.31859		0.546326	0.642018	0.543114	0.53149		0.606493	0.709585	0.681875	0.628177		0.663848	0.72749	0.740224	0.70509		0.700377	0.773466	0.741621	0.773246		0.702285	0.790807	0.766331	0.772919		0.743211	0.805925	0.802234	0.799799		0.745241	0.806625	0.800435	0.805208
	R	0.349405	0.330556	0.25	0.324145		0.602973	0.530037	0.486806	0.487752		0.718872	0.632695	0.624028	0.652724		0.729528	0.691649	0.709912	0.704708		0.771305	0.761117	0.763703	0.726877		0.777243	0.762555	0.795664	0.756998		0.801605	0.766686	0.79805	0.75751		0.810399	0.788339	0.797023	0.763625
Fusiform gyrus	L	0.426938	0.416127	0.484488	0.381082		0.576669	0.652975	0.636331	0.604926		0.643919	0.694691	0.681218	0.663802		0.677217	0.730058	0.70816	0.704889		0.721735	0.736812	0.73047	0.717391		0.725095	0.744692	0.739327	0.746726		0.735288	0.750774	0.75037	0.755999		0.740809	0.751481	0.748952	0.742473
	R	0.417607	0.42732	0.453854	0.362073		0.590159	0.655059	0.661413	0.646895		0.662582	0.702116	0.691638	0.726354		0.684045	0.745316	0.713451	0.757862		0.72418	0.759596	0.748253	0.757506		0.739943	0.762087	0.764552	0.757177		0.744982	0.746953	0.771149	0.761585		0.754161	0.749695	0.780846	0.766006
Postcentral gyrus	L	0.508449	0.414281	0.395684	0.430105		0.589425	0.582703	0.544498	0.577669		0.640864	0.653248	0.622076	0.644379		0.684481	0.707641	0.645744	0.703268		0.690859	0.734393	0.696452	0.754213		0.706123	0.741031	0.740978	0.775325		0.722421	0.745566	0.764683	0.778898		0.748601	0.776097	0.777939	0.791578
	R	0.609257	0.46147	0.513462	0.477289		0.699072	0.636162	0.653398	0.655282		0.718637	0.722959	0.703002	0.676605		0.724285	0.73113	0.718518	0.739883		0.713883	0.753464	0.752436	0.77103		0.747907	0.772771	0.802927	0.790922		0.75737	0.787883	0.808227	0.801921		0.788916	0.77918	0.792771	0.80892
Superior parietal gyrus	L	0.116079	0.084188	0.0930594	0.0952076		0.241139	0.265663	0.217488	0.188212		0.356853	0.361989	0.342621	0.316779		0.460679	0.484644	0.476169	0.421132		0.526532	0.603867	0.541043	0.493093		0.577565	0.625082	0.573892	0.550282		0.613778	0.663703	0.574386	0.588258		0.669145	0.673514	0.592242	0.611658
	R	0.110752	0.0990385	0.0673077	0.0887821		0.213194	0.238088	0.183572	0.24979		0.389873	0.326114	0.303815	0.405168		0.487408	0.45737	0.382728	0.455934		0.529826	0.555081	0.462589	0.480817		0.567389	0.578702	0.538905	0.537332		0.608184	0.618015	0.584687	0.555349		0.616228	0.651918	0.633144	0.582494
Inferior parietal gyrus	L	0.067735	0.0365385	0.0576923	0.111928		0.187904	0.209669	0.215171	0.234221		0.247419	0.297085	0.3135	0.335466		0.375678	0.418553	0.386784	0.400824		0.468044	0.495506	0.405383	0.469388		0.517158	0.529127	0.480219	0.497763		0.593314	0.569526	0.544636	0.532202		0.633477	0.593754	0.60112	0.587305
	R	0.0886447	0.0653846	0.0471154	0.139457		0.19147	0.234336	0.17764	0.283616		0.298351	0.363546	0.246155	0.396352		0.417403	0.423971	0.33855	0.443696		0.511737	0.464675	0.376201	0.526253		0.584797	0.524383	0.482974	0.573199		0.621939	0.570306	0.533926	0.586811		0.657382	0.58038	0.567907	0.627848
Supramarginal gyrus	L	0.218315	0.122142	0.113164	0.195971		0.31378	0.357169	0.371081	0.400866		0.446883	0.477649	0.448539	0.492884		0.552313	0.500626	0.526805	0.56217		0.620559	0.565426	0.588975	0.650645		0.656432	0.601775	0.658349	0.685846		0.665037	0.634279	0.748785	0.725833		0.7069	0.655086	0.759486	0.73653
	R	0.179808	0.110485	0.120696	0.154869		0.30451	0.329247	0.429663	0.315209		0.439679	0.40562	0.48665	0.437528		0.507558	0.465769	0.559936	0.544966		0.570406	0.474184	0.602604	0.604414		0.623083	0.537446	0.666733	0.649062		0.642459	0.608577	0.708969	0.706929		0.69167	0.621405	0.722099	0.712028
Angular gyrus	L	0.0660256	0.0608974	0.0955128	0.144231		0.156036	0.203316	0.277915	0.187698		0.287934	0.340329	0.299173	0.233786		0.319437	0.37141	0.349622	0.319633		0.384082	0.460159	0.40314	0.398886		0.430491	0.47248	0.448037	0.486346		0.557506	0.560452	0.51205	0.52024		0.591538	0.593242	0.551419	0.55982
	R	0.0547009	0.0551282	0.101328	0.0940909		0.208606	0.163797	0.246951	0.22581		0.347187	0.257406	0.266756	0.311711		0.446081	0.374777	0.432041	0.404975		0.481908	0.481572	0.486424	0.4646		0.466648	0.528354	0.508687	0.536943		0.528979	0.590152	0.569326	0.585785		0.590227	0.590319	0.618759	0.622863
Precuneus	L	0.0384768	0.0615385	0.0887821	0.0476877		0.159506	0.201835	0.214736	0.155194		0.234625	0.322152	0.304425	0.254749		0.306975	0.426583	0.398615	0.323715		0.416523	0.466359	0.441346	0.416311		0.449457	0.561117	0.472199	0.44257		0.482816	0.576737	0.522947	0.463794		0.516538	0.5855	0.592183	0.501883
	R	0.117628	0.0214744	0.116453	0.025641		0.251758	0.139423	0.227137	0.109918		0.347113	0.315217	0.305708	0.244142		0.378216	0.456616	0.398255	0.28604		0.477805	0.481371	0.444933	0.38735		0.541954	0.578316	0.516265	0.422679		0.61581	0.600815	0.559959	0.481319		0.618459	0.606873	0.612527	0.542875
Paracentral lobule	L	0.203533	0.323184	0.124038	0.23869		0.339719	0.395327	0.342613	0.381685		0.403472	0.469997	0.425355	0.434214		0.482691	0.535001	0.497817	0.502156		0.546827	0.548902	0.564355	0.554955		0.606867	0.61643	0.609649	0.590877		0.662557	0.644853	0.667092	0.610511		0.672406	0.698397	0.696381	0.674187
	R	0.215776	0.298443	0.100321	0.239103		0.360184	0.413118	0.341415	0.366941		0.402388	0.444345	0.404024	0.473268		0.491243	0.54093	0.478761	0.527991		0.584811	0.55482	0.487115	0.536971		0.617252	0.615539	0.520666	0.560536		0.688424	0.654051	0.539731	0.602797		0.696334	0.689825	0.602924	0.669206
Caudate nucleus	L	0	0	0	0		0.025641	0.0384615	0.0192308	0		0.0386905	0.115385	0.0320513	0.0320513		0.0589744	0.108974	0.0608974	0.0769231		0.0894231	0.132479	0.107692	0.107692		0.0824259	0.175717	0.116987	0.137821		0.129385	0.189255	0.185668	0.202244		0.184918	0.264057	0.229253	0.245192
	R	0	0	0	0		0.00641026	0.0352564	0.0352564	0		0.0528846	0.099359	0.0788462	0.0512821		0.0569801	0.108974	0.0974359	0.0865385		0.0852728	0.152778	0.152656	0.108974		0.114434	0.232341	0.171841	0.153205		0.146223	0.237377	0.253854	0.169483		0.180725	0.299774	0.295583	0.224995
Lenticular nucleus, putamen	L	0.0214744	0.0185897	0.0625	0.0397436		0.0929487	0.103526	0.139744	0.0892806		0.138083	0.178073	0.205266	0.162508		0.231771	0.235605	0.253027	0.24652		0.254861	0.312898	0.306897	0.333219		0.295055	0.348007	0.353672	0.39093		0.348346	0.393601	0.403941	0.477933		0.376303	0.426689	0.431139	0.507054
	R	0.0528846	0.025641	0.0516026	0.107372		0.0878358	0.0919872	0.139744	0.203846		0.142285	0.188736	0.215919	0.291987		0.212772	0.266506	0.302885	0.339285		0.288326	0.383822	0.344142	0.426899		0.357774	0.416564	0.386661	0.483523		0.455501	0.518738	0.459358	0.55312		0.459675	0.523527	0.472415	0.56738
Lenticular nucleus, pallidum	L	0	0	0.0160256	0		0	0.0192308	0.0544872	0.0192308		0.0192308	0.0448718	0.0535256	0.0192308		0.0384615	0.0785256	0.0589744	0.0576923		0.121795	0.123718	0.0985119	0.0785256		0.160256	0.139469	0.0994124	0.156492		0.163004	0.179579	0.156131	0.201784		0.172131	0.186657	0.194377	0.208734
	R	0.0512821	0.0160256	0.0423077	0.0580128		0.0818376	0.05	0.138736	0.0980769		0.105327	0.112729	0.173219	0.182387		0.139766	0.154981	0.213722	0.216611		0.213366	0.236005	0.261487	0.280917		0.264011	0.285014	0.326619	0.30989		0.349778	0.354876	0.386211	0.40437		0.368731	0.366333	0.434893	0.443745
Thalamus	L	0	0	0.00192308	0.0224359		0.0192308	0.00833333	0.0132784	0.0272436		0.0544872	0.0355769	0.0253205	0.0173077		0.0519231	0.0900946	0.0461348	0.0505495		0.0645604	0.14505	0.105134	0.0825702		0.150748	0.157132	0.118414	0.124301		0.220829	0.170854	0.148291	0.197393		0.26911	0.215541	0.214304	0.240598
	R	0.00897436	0	0	0.00641026		0.0182692	0.00320513	0.00228938	0.0352564		0.0382479	0.0147436	0.00824176	0.041453		0.0556171	0.0673077	0.0779151	0.0778541		0.093614	0.139751	0.126177	0.126694		0.174756	0.149518	0.132945	0.168885		0.21592	0.191146	0.226546	0.234595		0.268508	0.235687	0.260676	0.294477
Heschl gyrus	L	0.263462	0.222321	0.347314	0.417949		0.447466	0.492364	0.468028	0.538988		0.550565	0.597488	0.578952	0.602101		0.54725	0.671666	0.707434	0.635617		0.624138	0.726426	0.770739	0.734097		0.668302	0.755691	0.76944	0.753417		0.678708	0.791494	0.815824	0.798526		0.686231	0.842886	0.824986	0.810314
	R	0.311508	0.244979	0.367995	0.415522		0.531548	0.560386	0.542	0.573848		0.573924	0.741326	0.677486	0.638308		0.604464	0.76766	0.733765	0.698713		0.675884	0.814641	0.747589	0.719954		0.698064	0.823457	0.754355	0.744122		0.724713	0.825422	0.765833	0.735707		0.730869	0.854077	0.785187	0.757376
Superior temporal gyrus	L	0.356481	0.381526	0.402654	0.354541		0.517924	0.552882	0.621495	0.560517		0.578998	0.628354	0.690349	0.65421		0.608012	0.663559	0.689259	0.64579		0.617638	0.69622	0.702476	0.702774		0.658113	0.697937	0.735427	0.734363		0.695826	0.716431	0.746721	0.742609		0.703802	0.731804	0.758103	0.741095
	R	0.324035	0.389197	0.36534	0.337854		0.489808	0.555826	0.562403	0.581869		0.578824	0.64493	0.64128	0.593665		0.623607	0.684315	0.665959	0.618374		0.628224	0.717891	0.687545	0.665457		0.666202	0.722623	0.701385	0.71371		0.690726	0.733977	0.728029	0.71627		0.700066	0.748445	0.739227	0.736342
Temporal pole: superior temporal gyrus	L	0.106059	0.132891	0.109089	0.104838		0.262069	0.240411	0.257788	0.287024		0.443462	0.379973	0.436834	0.419816		0.519493	0.429072	0.471887	0.478596		0.563326	0.449323	0.507529	0.580672		0.574607	0.499956	0.603991	0.646926		0.591217	0.59175	0.613286	0.631901		0.642422	0.600816	0.662676	0.663939
	R	0.132689	0.102289	0.182448	0.06788		0.226151	0.241385	0.349149	0.23623		0.37907	0.36659	0.428889	0.384035		0.498992	0.458093	0.481484	0.433615		0.541325	0.499657	0.526435	0.521008		0.632335	0.572754	0.593838	0.594122		0.655096	0.589934	0.602866	0.639558		0.665426	0.624987	0.668105	0.671138
Middle temporal gyrus	L	0.276183	0.122665	0.175501	0.105769		0.430459	0.26674	0.339861	0.331837		0.544794	0.382858	0.463955	0.432581		0.633957	0.465044	0.548674	0.494679		0.641995	0.54024	0.579881	0.599823		0.673087	0.571696	0.631758	0.645846		0.676303	0.61008	0.647369	0.658183		0.693438	0.628202	0.667605	0.673972
	R	0.22034	0.108852	0.200267	0.0943718		0.439983	0.28544	0.37586	0.29603		0.549136	0.372822	0.477526	0.426939		0.616848	0.489295	0.526026	0.516317		0.636576	0.535185	0.559309	0.630628		0.647033	0.610239	0.61518	0.639815		0.668576	0.643638	0.649403	0.655668		0.680538	0.644988	0.676714	0.674
Temporal pole: middle temporal gyrus	L	0.0336538	0.0528846	0.0645604	0.0352564		0.0892094	0.104777	0.153022	0.120833		0.219399	0.160399	0.264282	0.189833		0.317886	0.226204	0.275877	0.252609		0.351937	0.348377	0.367871	0.306324		0.385039	0.40636	0.384226	0.405888		0.461795	0.425147	0.421979	0.412852		0.553951	0.447141	0.473834	0.428305
	R	0.0620726	0.0548077	0.0512821	0.0395299		0.147604	0.119979	0.153274	0.185613		0.232222	0.211035	0.25409	0.23737		0.295985	0.324983	0.325091	0.309287		0.371892	0.363488	0.430114	0.374977		0.374385	0.417195	0.433868	0.451524		0.431854	0.466442	0.458705	0.519931		0.506133	0.47636	0.528499	0.53404
Inferior temporal gyrus	L	0.164194	0.141529	0.1029	0.133257		0.310663	0.260166	0.257375	0.239086		0.448121	0.338196	0.377353	0.310783		0.557157	0.420598	0.460411	0.427272		0.57248	0.49681	0.501371	0.514364		0.577183	0.556812	0.57557	0.622183		0.626633	0.576285	0.656091	0.650479		0.649739	0.582341	0.673405	0.674852
	R	0.145823	0.0820513	0.12938	0.0903236		0.363245	0.180285	0.290272	0.260914		0.486061	0.314395	0.360018	0.387783		0.521198	0.420586	0.435961	0.508923		0.548372	0.476849	0.492348	0.552938		0.589499	0.518614	0.555692	0.61612		0.615309	0.519847	0.619171	0.660945		0.650159	0.561932	0.631902	0.66873
The data are presented as the means. CONMENS, menstrual phase of the control group; CONPOV, periovulatory phase of the control group; PDMMENS, menstrual phase of the primary dysmenorrhea group; PDMPOV, periovulatory phase of the primary dysmenorrhea group; L, left; R, right.
