# Supplementary material for: Unaltered intrinsic functional brain architecture in young women with primary dysmenorrhea
Source: Sci Rep. 2018 Aug 28;8:12971. doi: 10.1038/s41598-018-30827-6 (PMC6113269; doi:10.1038/s41598-018-30827-6)
Supplement: Supplementary file 3 — Table S2 [file 41598_2018_30827_MOESM3_ESM.xlsx]

## Sheet: 工作表1
Table S2. Regional network metrics of the binary network constructed by parcellated cerebral regions according to the Automated Anatomical Labeling (AAL) atlas (cost 0.03-0.10)
Clustering coefficient		Cost 0.03					Cost 0.04					Cost 0.05					Cost 0.06					Cost 0.07					Cost 0.08					Cost 0.09					Cost 0.10
AAL nodes	R/L	PDMMENS	CONMENS	PDMPOV	CONPOV		PDMMENS	CONMENS	PDMPOV	CONPOV		PDMMENS	CONMENS	PDMPOV	CONPOV		PDMMENS	CONMENS	PDMPOV	CONPOV		PDMMENS	CONMENS	PDMPOV	CONPOV		PDMMENS	CONMENS	PDMPOV	CONPOV		PDMMENS	CONMENS	PDMPOV	CONPOV		PDMMENS	CONMENS	PDMPOV	CONPOV
Precentral gyrus	L	0.349053	0.371467	0.304845	0.366265		0.433747	0.487013	0.386047	0.45319		0.479147	0.515197	0.430631	0.484747		0.486754	0.519726	0.519071	0.499754		0.504456	0.52249	0.532242	0.50776		0.498045	0.527343	0.526942	0.521684		0.504767	0.529706	0.52666	0.520718		0.516605	0.530264	0.535453	0.535691
	R	0.388638	0.434793	0.419799	0.424808		0.484826	0.506988	0.55221	0.504589		0.532348	0.551469	0.586835	0.530883		0.555533	0.541747	0.585556	0.560645		0.587516	0.567147	0.588611	0.591092		0.595871	0.574484	0.589647	0.624786		0.574948	0.584644	0.578708	0.611352		0.58966	0.586522	0.57437	0.604853
Superior frontal gyrus (dorsolateral)	L	0.115789	0.0897849	0.0541353	0.0830261		0.291423	0.204147	0.204071	0.198656		0.415449	0.276635	0.312202	0.273181		0.433594	0.313516	0.354075	0.337963		0.454669	0.344211	0.416646	0.400865		0.463709	0.384732	0.437958	0.424128		0.460904	0.390956	0.438147	0.435834		0.497842	0.406259	0.44473	0.477001
	R	0.138179	0.0543011	0.0818713	0.0903226		0.214624	0.149693	0.174046	0.165681		0.284912	0.219605	0.271921	0.230425		0.309863	0.26133	0.347278	0.355836		0.351485	0.33533	0.378097	0.362227		0.366453	0.340292	0.402728	0.364609		0.392195	0.374127	0.407191	0.397305		0.415727	0.37081	0.421283	0.414619
Superior frontal gyrus (orbital)	L	0.0643275	0.0510753	0.0555556	0.0645161		0.133333	0.133871	0.204553	0.202688		0.186508	0.230108	0.241061	0.296774		0.299081	0.2484	0.253481	0.355466		0.356939	0.291473	0.270621	0.377396		0.408255	0.373469	0.297499	0.424534		0.408522	0.402537	0.322013	0.502735		0.444386	0.439612	0.363927	0.517645
	R	0.0643275	0.0591398	0.0614035	0.0376344		0.187719	0.094086	0.148538	0.14616		0.230075	0.186303	0.192091	0.220507		0.296881	0.248501	0.268282	0.314788		0.375021	0.291722	0.277094	0.333912		0.429344	0.360574	0.335673	0.362817		0.44705	0.415207	0.357031	0.46224		0.461605	0.469345	0.401961	0.489749
Middle frontal gyrus	L	0.0748538	0.0569892	0.071345	0.0596774		0.231662	0.159524	0.158009	0.158986		0.284446	0.185868	0.220686	0.236489		0.325325	0.264705	0.314849	0.334257		0.350937	0.299849	0.356885	0.360798		0.393237	0.317762	0.394568	0.394969		0.424893	0.351187	0.403836	0.419133		0.446431	0.378865	0.418757	0.460487
	R	0.0967419	0.0623656	0.0501949	0.075192		0.211706	0.147145	0.131073	0.185042		0.234984	0.196766	0.190769	0.264525		0.269001	0.259454	0.262206	0.304466		0.311278	0.308521	0.319122	0.335612		0.367044	0.35188	0.343532	0.361547		0.405501	0.364237	0.367739	0.380768		0.424184	0.381978	0.385276	0.395856
Middle frontal gyrus (orbital)	L	0.0818713	0.0741935	0.0321637	0.0784946		0.222222	0.16371	0.134754	0.205607		0.247201	0.19808	0.183668	0.272811		0.347201	0.280347	0.236474	0.325768		0.405876	0.337391	0.285329	0.406916		0.428182	0.400408	0.279575	0.410307		0.418253	0.395174	0.320727	0.421211		0.428859	0.442671	0.363799	0.453341
	R	0.0555556	0.0430108	0.0602339	0.0913978		0.152047	0.144086	0.157937	0.226037		0.228913	0.213518	0.177235	0.320008		0.341353	0.297534	0.234976	0.387225		0.39706	0.3764	0.28985	0.455104		0.46458	0.410619	0.323226	0.443195		0.468132	0.427072	0.34401	0.484294		0.523027	0.475674	0.391059	0.498839
Inferior frontal gyrus (opercular)	L	0.0830409	0.0564516	0.0906433	0.120341		0.23648	0.258295	0.230827	0.341091		0.341128	0.31796	0.279574	0.391769		0.386576	0.377824	0.353452	0.406553		0.468922	0.420885	0.433751	0.483828		0.481667	0.437254	0.454171	0.516147		0.515217	0.456915	0.468633	0.530339		0.520421	0.479591	0.468802	0.540745
	R	0.110526	0.134946	0.10802	0.202151		0.233918	0.29063	0.293414	0.376075		0.281013	0.388057	0.36621	0.405282		0.360922	0.466398	0.400069	0.459605		0.366065	0.482243	0.421995	0.455468		0.412477	0.478725	0.449737	0.505475		0.43776	0.496379	0.448325	0.499203		0.4564	0.543193	0.483129	0.512099
Inferior frontal gyrus (triangular)	L	0.0795322	0.0951613	0.0588137	0.117704		0.236048	0.271902	0.208229	0.25184		0.32839	0.351651	0.268608	0.300799		0.422454	0.354089	0.338108	0.336265		0.436541	0.351221	0.394521	0.373922		0.452215	0.370443	0.441375	0.419477		0.453274	0.387936	0.441672	0.492941		0.489091	0.416857	0.472229	0.497616
	R	0.135673	0.119892	0.104094	0.158449		0.218672	0.268817	0.259231	0.348912		0.329101	0.366551	0.351406	0.38638		0.437851	0.428641	0.403049	0.475179		0.45576	0.463391	0.446969	0.531873		0.466491	0.482111	0.496167	0.583163		0.510194	0.526967	0.544927	0.570222		0.568397	0.529121	0.560346	0.574292
Inferior frontal gyrus (orbital)	L	0.0292398	0.0887097	0.0362573	0.0578725		0.180785	0.109677	0.152799	0.159319		0.245424	0.221877	0.223629	0.263705		0.26968	0.309348	0.26074	0.302055		0.37036	0.333202	0.329236	0.3522		0.420337	0.363152	0.374776	0.368966		0.419216	0.358036	0.412382	0.421176		0.435635	0.403589	0.4352	0.449287
	R	0.0736842	0.0330261	0.0859649	0.0843318		0.155556	0.115681	0.168644	0.175792		0.219354	0.211134	0.248961	0.24859		0.258425	0.323077	0.271304	0.335096		0.360074	0.329577	0.327917	0.379167		0.373947	0.374272	0.353163	0.403997		0.416632	0.398528	0.376094	0.415217		0.423556	0.413772	0.412582	0.434264
Rolandic operculum	L	0.374578	0.314631	0.33286	0.327304		0.495889	0.448033	0.482192	0.495098		0.510227	0.523829	0.512912	0.578376		0.517799	0.553501	0.529588	0.580756		0.524683	0.598133	0.550739	0.584796		0.561739	0.609538	0.583162	0.612131		0.57365	0.607053	0.598359	0.636426		0.579803	0.627492	0.610971	0.645098
	R	0.383305	0.293964	0.320802	0.416129		0.444966	0.467304	0.476882	0.515963		0.475234	0.531632	0.525215	0.579162		0.530631	0.571242	0.533387	0.586425		0.560585	0.580163	0.558128	0.604312		0.579569	0.599893	0.587149	0.614154		0.599594	0.612683	0.586117	0.636047		0.606532	0.624755	0.602098	0.63987
Supplementary motor area	L	0.0915901	0.0889273	0.0720551	0.104522		0.215541	0.29007	0.168381	0.282102		0.346223	0.325385	0.276577	0.321328		0.400018	0.369161	0.377664	0.400719		0.424269	0.367672	0.3987	0.423761		0.478884	0.396501	0.404837	0.44502		0.501886	0.42415	0.43743	0.447789		0.505023	0.455597	0.45649	0.467665
	R	0.14553	0.132898	0.108647	0.168049		0.236116	0.345661	0.26414	0.345942		0.419813	0.442252	0.422345	0.362361		0.484497	0.458931	0.495775	0.461484		0.497252	0.531836	0.510694	0.506309		0.539593	0.539159	0.5194	0.504713		0.577729	0.534199	0.51482	0.523185		0.591818	0.569769	0.544114	0.531777
Olfactory cortex	L	0.0175439	0.00537634	0.00877193	0.016129		0.0187135	0.0317204	0.0221387	0.0451613		0.0245614	0.0370968	0.0565302	0.103495		0.0718463	0.0592934	0.181712	0.0984255		0.0792398	0.0944405	0.184733	0.162442		0.0801701	0.104412	0.212963	0.178034		0.147099	0.170792	0.25481	0.193843		0.150195	0.206309	0.27296	0.195328
	R	0.00701754	0.016129	0	0.0215054		0.00935673	0.0510753	0.00935673	0.0483871		0.0258981	0.104301	0.0401003	0.0887097		0.0451128	0.110087	0.128989	0.0821813		0.0839181	0.172327	0.167307	0.131183		0.110944	0.19771	0.257562	0.177906		0.182824	0.216534	0.269644	0.209636		0.238654	0.261602	0.288112	0.227392
Superior frontal gyrus (medial)	L	0.155556	0.123169	0.129657	0.0936124		0.21613	0.183018	0.217067	0.255988		0.27164	0.228463	0.247331	0.295552		0.317509	0.268861	0.280049	0.320017		0.335974	0.292293	0.320258	0.363176		0.348876	0.334136	0.353052	0.376969		0.367888	0.352693	0.361511	0.400789		0.399581	0.369712	0.385781	0.411808
	R	0.131871	0.116462	0.194055	0.121864		0.264369	0.226277	0.264954	0.27117		0.287502	0.28119	0.355915	0.307255		0.370324	0.306539	0.372932	0.351446		0.366882	0.364324	0.396163	0.421034		0.381452	0.417741	0.442159	0.432691		0.405155	0.444211	0.461623	0.455996		0.437239	0.445569	0.454295	0.461042
Superior frontal gyrus (medial orbital)	L	0.151671	0.1649	0.221512	0.159677		0.285881	0.255914	0.33566	0.303943		0.35174	0.340681	0.424526	0.319799		0.396544	0.37419	0.448422	0.365342		0.443774	0.407123	0.511229	0.402917		0.48169	0.423131	0.59055	0.465926		0.505455	0.488478	0.600109	0.539457		0.497675	0.512856	0.603238	0.536468
	R	0.13797	0.173118	0.188513	0.170835		0.319724	0.276959	0.374326	0.281974		0.367154	0.360445	0.462066	0.326442		0.397377	0.377487	0.487631	0.380685		0.425314	0.425386	0.479221	0.421125		0.485683	0.454283	0.496416	0.454681		0.515425	0.49175	0.513521	0.49792		0.527175	0.503689	0.538838	0.537544
Gyrus rectus	L	0.105848	0.120276	0.135589	0.140054		0.258605	0.223272	0.252966	0.205338		0.341326	0.32765	0.37619	0.321608		0.344629	0.395266	0.426951	0.344399		0.386442	0.437686	0.49777	0.405152		0.445654	0.456423	0.491274	0.446138		0.511008	0.507737	0.505371	0.444773		0.561679	0.519683	0.54007	0.451728
	R	0.119883	0.117204	0.0988304	0.143548		0.213952	0.185714	0.194361	0.221416		0.345837	0.27491	0.319772	0.307427		0.409538	0.342542	0.422797	0.37751		0.434788	0.439469	0.477306	0.393148		0.491857	0.423765	0.436341	0.431628		0.524805	0.452688	0.448889	0.485135		0.551589	0.489132	0.486755	0.504456
Insula	L	0.114202	0.190284	0.200446	0.166334		0.353662	0.338371	0.388214	0.370056		0.417603	0.439633	0.478286	0.470196		0.46063	0.527826	0.490852	0.550694		0.451627	0.518151	0.533505	0.542763		0.473128	0.573188	0.534244	0.56796		0.533392	0.569043	0.539184	0.571235		0.548953	0.584534	0.526131	0.568976
	R	0.148538	0.208717	0.181287	0.236534		0.333417	0.320038	0.385289	0.363183		0.364082	0.422209	0.461953	0.454467		0.418532	0.47352	0.478414	0.524291		0.462304	0.487656	0.528472	0.527871		0.465427	0.519131	0.538823	0.55861		0.496864	0.533518	0.535964	0.565087		0.517225	0.530163	0.548967	0.586234
Anterior cingulate and paracingulate gyri	L	0.0929825	0.16129	0.0947368	0.130031		0.20117	0.323118	0.26643	0.253674		0.30685	0.388198	0.380033	0.309626		0.347661	0.415719	0.439234	0.403863		0.398163	0.447692	0.458314	0.482231		0.457739	0.465122	0.498792	0.464605		0.495936	0.48651	0.491965	0.487055		0.51124	0.491031	0.490845	0.530262
	R	0.163158	0.180376	0.0814536	0.18871		0.206767	0.300832	0.307045	0.288249		0.315135	0.367249	0.408624	0.36307		0.360847	0.401767	0.408228	0.451114		0.431704	0.444905	0.43621	0.491378		0.490298	0.469041	0.435255	0.532977		0.517422	0.488598	0.470922	0.563245		0.538294	0.507159	0.507695	0.565287
Median cingulate and paracingulate gyri	L	0.0839599	0.094086	0.0851713	0.0774194		0.26721	0.271045	0.222835	0.209677		0.311789	0.362403	0.298851	0.233216		0.329011	0.386783	0.331818	0.326948		0.337716	0.408271	0.408608	0.38468		0.3957	0.421875	0.394559	0.399327		0.410853	0.435462	0.392622	0.394207		0.433147	0.44506	0.400993	0.416085
	R	0.100668	0.109498	0.11863	0.100614		0.224645	0.276293	0.261163	0.19078		0.220217	0.376628	0.316998	0.248868		0.259701	0.425456	0.305803	0.357384		0.311049	0.42081	0.358199	0.358961		0.39754	0.421918	0.362365	0.400955		0.428572	0.427049	0.407679	0.410375		0.429863	0.422171	0.419544	0.417469
Posterior cingulate gyrus	L	0.048538	0.0435484	0.0578947	0.0475422		0.125188	0.138402	0.128418	0.148093		0.162921	0.203687	0.170059	0.209725		0.21244	0.316346	0.226134	0.217263		0.238535	0.371996	0.266186	0.277338		0.286095	0.385088	0.299975	0.318637		0.318475	0.42711	0.335857	0.401444		0.349585	0.471975	0.361932	0.419855
	R	0	0.0483871	0.0526316	0.077957		0.0467836	0.0994624	0.0777778	0.144086		0.136842	0.114209	0.0982456	0.173963		0.173099	0.154647	0.15188	0.205632		0.187613	0.245878	0.211598	0.222657		0.203843	0.293228	0.285798	0.261033		0.260328	0.279101	0.359774	0.292221		0.356809	0.33871	0.381553	0.346228
Hippocampus	L	0	0.0134409	0.019883	0.00698925		0.0233918	0.0344086	0.0507101	0.0112903		0.0233918	0.0672043	0.114314	0.0344086		0.0438596	0.101843	0.120449	0.0592166		0.0587302	0.141321	0.154625	0.0944444		0.0946533	0.163082	0.202233	0.148361		0.137329	0.202313	0.234546	0.168856		0.181342	0.245919	0.28786	0.188569
	R	0	0	0.0175439	0		0	0.0322581	0.0175439	0		0	0.0322581	0.0128655	0		0	0.0322581	0.0140351	0		0.00584795	0.0322581	0.0297271	0.016129		0.00584795	0.0645161	0.0337232	0.016129		0.00584795	0.0510753	0.0354497	0.016129		0.0175439	0.0718126	0.0714286	0.0483871
Parahippocampal gyrus	L	0.0175439	0.0311828	0.0444444	0.0349462		0.0438596	0.0351382	0.0947368	0.0827957		0.0685046	0.106183	0.155138	0.140886		0.153815	0.158922	0.188402	0.171516		0.190899	0.225894	0.240493	0.199421		0.265281	0.303559	0.276488	0.22979		0.380362	0.332376	0.329077	0.277183		0.394254	0.367229	0.383346	0.334412
	R	0.0116959	0.0327957	0.0596491	0.0290323		0.0334169	0.0870968	0.0710944	0.0928955		0.0776966	0.126138	0.163993	0.111562		0.137725	0.229145	0.149435	0.181399		0.191898	0.304945	0.220987	0.214479		0.232783	0.302456	0.260677	0.265906		0.32898	0.323767	0.321802	0.326018		0.359025	0.361762	0.350159	0.33631
Amygdala	L	0	0	0.0116959	0.016129		0.0116959	0.00268817	0.0409357	0.0483871		0.0116959	0.0376344	0.0777778	0.0645161		0.0350877	0.0537634	0.106767	0.11828		0.0438596	0.12043	0.179365	0.130031		0.0567251	0.175269	0.208521	0.198425		0.0820802	0.169892	0.216681	0.216904		0.123642	0.193676	0.264868	0.237997
	R	0.0175439	0.00806452	0.0116959	0.0236559		0.0614035	0.0376344	0.0923141	0.0497312		0.0660819	0.0694444	0.141326	0.0875227		0.0906433	0.0770772	0.173058	0.105542		0.110443	0.165349	0.216374	0.145167		0.16132	0.176172	0.263296	0.208572		0.214893	0.206645	0.296889	0.217476		0.247596	0.221729	0.309142	0.231281
Calcarine fissure and surrounding cortex	L	0.567001	0.629493	0.644737	0.552688		0.670524	0.702146	0.734899	0.65608		0.729911	0.716533	0.776316	0.721312		0.715097	0.719597	0.778258	0.752669		0.755762	0.733202	0.782956	0.761246		0.755568	0.7349	0.784904	0.779998		0.753522	0.738319	0.791273	0.762431		0.74594	0.742913	0.806715	0.759703
	R	0.664829	0.721659	0.68538	0.699462		0.721121	0.770164	0.786522	0.775704		0.775066	0.852809	0.841785	0.797101		0.773701	0.848718	0.840518	0.877197		0.798053	0.848124	0.835351	0.866283		0.813431	0.881713	0.830368	0.844599		0.82972	0.869126	0.845835	0.855918		0.8201	0.841891	0.854395	0.848158
Cuneus	L	0.525898	0.580031	0.525063	0.500922		0.577471	0.679314	0.682735	0.642691		0.681341	0.738312	0.750912	0.708255		0.710478	0.749587	0.775564	0.736459		0.716744	0.743474	0.789857	0.740315		0.729994	0.742664	0.777044	0.743408		0.746093	0.745723	0.776667	0.742801		0.745886	0.751726	0.778211	0.740422
	R	0.415803	0.582565	0.47963	0.457988		0.512872	0.632998	0.635862	0.557232		0.56986	0.627827	0.646344	0.597169		0.661703	0.648956	0.650711	0.636386		0.657159	0.648194	0.660517	0.655577		0.654186	0.68043	0.663065	0.643184		0.671292	0.690081	0.693429	0.677226		0.667005	0.684257	0.70423	0.688682
Lingual gyrus	L	0.5522	0.552709	0.558995	0.51522		0.626636	0.59662	0.609835	0.60162		0.647019	0.619268	0.635187	0.600089		0.672545	0.626922	0.682232	0.635273		0.670824	0.623421	0.703915	0.655736		0.673168	0.611003	0.718498	0.658567		0.684062	0.607226	0.720652	0.659361		0.679608	0.598837	0.719918	0.654519
	R	0.490086	0.544892	0.519646	0.473259		0.553313	0.58319	0.581092	0.548818		0.564015	0.579325	0.624065	0.581657		0.575913	0.581578	0.64319	0.59663		0.5937	0.587306	0.637941	0.608897		0.615268	0.583338	0.640836	0.618827		0.626072	0.589637	0.651409	0.630235		0.643399	0.602992	0.659938	0.627323
Superior occipital gyrus	L	0.429407	0.514708	0.461445	0.470699		0.530904	0.592107	0.618373	0.596608		0.601682	0.633388	0.63535	0.646128		0.65486	0.643161	0.662651	0.673456		0.681568	0.673397	0.668729	0.697507		0.695573	0.699559	0.710907	0.711199		0.684362	0.70752	0.725912	0.715493		0.687635	0.717034	0.742323	0.723784
	R	0.393915	0.346331	0.361682	0.317345		0.553997	0.446561	0.525535	0.446901		0.570029	0.501249	0.57129	0.532714		0.60925	0.521862	0.594939	0.568708		0.639277	0.565704	0.626708	0.595514		0.65437	0.601072	0.631119	0.609638		0.659316	0.625597	0.653896	0.62013		0.66109	0.621856	0.674018	0.62146
Middle occipital gyrus	L	0.370593	0.322542	0.31721	0.358692		0.490588	0.563826	0.511915	0.455571		0.585838	0.597623	0.579797	0.511214		0.591687	0.613953	0.620594	0.576733		0.650683	0.627077	0.654019	0.597532		0.703813	0.642456	0.685118	0.62259		0.712658	0.662499	0.694758	0.637176		0.721041	0.671945	0.712794	0.647032
	R	0.408424	0.31659	0.363993	0.414516		0.577499	0.432947	0.532195	0.481023		0.590121	0.537813	0.604814	0.533824		0.5856	0.573905	0.617892	0.60101		0.605594	0.58813	0.640183	0.609823		0.616797	0.589085	0.645721	0.616842		0.617839	0.592998	0.630861	0.61733		0.619671	0.600199	0.640901	0.631509
Inferior occipital gyrus	L	0.319799	0.383449	0.29528	0.291398		0.486071	0.594187	0.507024	0.478072		0.536418	0.619059	0.595257	0.565376		0.591143	0.655458	0.646402	0.610829		0.610495	0.679249	0.659308	0.673484		0.62369	0.691836	0.670656	0.677134		0.655639	0.698181	0.697457	0.683117		0.660787	0.686319	0.698926	0.687724
	R	0.319298	0.314708	0.24152	0.330031		0.534748	0.516403	0.462295	0.466526		0.639644	0.610217	0.559324	0.613134		0.638718	0.673258	0.656811	0.631068		0.654599	0.726032	0.695534	0.634248		0.651804	0.713161	0.707711	0.650563		0.66959	0.71127	0.705575	0.657453		0.673748	0.722488	0.701507	0.640342
Fusiform gyrus	L	0.332164	0.383999	0.390796	0.321121		0.422516	0.539715	0.510659	0.485035		0.47657	0.534754	0.542834	0.521005		0.502495	0.548741	0.562773	0.544776		0.565005	0.548065	0.569412	0.543209		0.554205	0.546785	0.565837	0.558216		0.559513	0.545966	0.5754	0.571796		0.561606	0.547135	0.566386	0.55551
	R	0.349499	0.376203	0.386967	0.346736		0.47126	0.568227	0.562987	0.55371		0.511341	0.557608	0.557121	0.599236		0.519457	0.579672	0.563768	0.614362		0.550465	0.589967	0.598178	0.596242		0.559807	0.587071	0.595719	0.595885		0.559022	0.569675	0.592646	0.5843		0.562673	0.56497	0.594378	0.588037
Postcentral gyrus	L	0.428195	0.356541	0.311849	0.370737		0.446859	0.4598	0.418873	0.484443		0.506739	0.509655	0.476111	0.532678		0.541713	0.548733	0.488896	0.57027		0.536123	0.563852	0.51217	0.6111		0.540141	0.568197	0.541342	0.614704		0.555125	0.574696	0.561743	0.603325		0.579596	0.599251	0.576885	0.611505
	R	0.58435	0.460061	0.441353	0.457949		0.633117	0.577657	0.584393	0.581567		0.636639	0.606957	0.612759	0.607234		0.624065	0.594149	0.618434	0.631294		0.615694	0.597466	0.623022	0.661832		0.630175	0.612608	0.660138	0.667581		0.640068	0.629219	0.670024	0.680487		0.666419	0.626541	0.639904	0.672686
Superior parietal gyrus	L	0.0987329	0.0784946	0.0830549	0.0864055		0.211387	0.225614	0.17381	0.166411		0.29429	0.301767	0.274571	0.271404		0.390762	0.383042	0.391848	0.34965		0.422055	0.472987	0.436948	0.39299		0.457679	0.477406	0.474114	0.432952		0.488864	0.497215	0.460307	0.459293		0.5378	0.512631	0.458563	0.481741
	R	0.102966	0.0833333	0.0567251	0.0913978		0.201114	0.227419	0.156419	0.221928		0.341144	0.295622	0.278725	0.327935		0.398516	0.357429	0.333501	0.369331		0.423533	0.425981	0.383346	0.377681		0.443268	0.441894	0.437552	0.400273		0.464328	0.467718	0.440392	0.417979		0.461405	0.504419	0.471705	0.438252
Inferior parietal gyrus	L	0.0555556	0.0473118	0.0608187	0.0958525		0.150668	0.184332	0.210526	0.202573		0.189922	0.230684	0.285492	0.268494		0.307623	0.318868	0.34008	0.294417		0.353742	0.360612	0.339875	0.329921		0.375183	0.386065	0.393862	0.359567		0.435091	0.418293	0.436607	0.381804		0.466165	0.444723	0.466983	0.424894
	R	0.0873016	0.0704301	0.0736842	0.122401		0.17758	0.206644	0.174269	0.244803		0.251611	0.306675	0.224558	0.336218		0.343725	0.340511	0.278723	0.370615		0.398584	0.370465	0.302189	0.441393		0.448108	0.414527	0.374313	0.459366		0.471327	0.444661	0.40053	0.463315		0.495072	0.451446	0.413259	0.493635
Supramarginal gyrus	L	0.226984	0.109741	0.109733	0.158218		0.274521	0.293746	0.302473	0.314806		0.376081	0.415047	0.369236	0.388624		0.45355	0.416584	0.430034	0.460254		0.491985	0.450645	0.477462	0.514812		0.52512	0.475941	0.550629	0.536401		0.522345	0.49495	0.62402	0.558827		0.549707	0.506464	0.61585	0.570181
	R	0.178947	0.115015	0.122556	0.149386		0.291131	0.292262	0.394127	0.288287		0.391253	0.344797	0.427273	0.401258		0.443977	0.376652	0.486469	0.482162		0.492882	0.367405	0.497086	0.496401		0.515175	0.417238	0.533498	0.513743		0.52952	0.473377	0.555577	0.555532		0.559535	0.500801	0.557305	0.556494
Angular gyrus	L	0.0584795	0.072043	0.0871345	0.11129		0.159649	0.202688	0.244361	0.17573		0.260909	0.310369	0.274668	0.209545		0.278797	0.327566	0.30622	0.269035		0.345413	0.393795	0.34406	0.328732		0.365795	0.396054	0.377881	0.393121		0.470587	0.45693	0.423896	0.407989		0.489271	0.480335	0.460807	0.445678
	R	0.0523392	0.0537634	0.109691	0.0741167		0.201309	0.138821	0.225188	0.167298		0.302444	0.197568	0.242499	0.259883		0.366772	0.295765	0.362666	0.34409		0.386701	0.386411	0.399304	0.372522		0.36387	0.434625	0.400344	0.420328		0.400694	0.458151	0.444271	0.452251		0.450385	0.447235	0.476325	0.459267
Precuneus	L	0.0372598	0.0596774	0.077193	0.0407066		0.148914	0.195727	0.185631	0.137058		0.206607	0.278331	0.253147	0.204096		0.270389	0.335876	0.339115	0.26974		0.348875	0.348011	0.368447	0.342372		0.354567	0.403219	0.395473	0.358429		0.375328	0.422186	0.422331	0.360626		0.38875	0.413711	0.468178	0.3965
	R	0.119298	0.0263441	0.119883	0.0360215		0.239432	0.144086	0.202924	0.136111		0.318744	0.279839	0.266082	0.224104		0.356602	0.386393	0.33908	0.254877		0.399516	0.38831	0.372549	0.360171		0.434541	0.462514	0.432916	0.372039		0.477055	0.475295	0.468631	0.416097		0.494996	0.458269	0.491797	0.4398
Paracentral lobule	L	0.187566	0.302151	0.108187	0.224578		0.285804	0.355722	0.288638	0.370981		0.335271	0.414612	0.365887	0.420549		0.399921	0.466058	0.425597	0.462292		0.459712	0.469301	0.481016	0.514379		0.543944	0.526495	0.516986	0.549402		0.582674	0.54168	0.575194	0.557214		0.593694	0.587954	0.602433	0.611889
	R	0.198343	0.282873	0.0894737	0.239785		0.317689	0.374206	0.293052	0.369278		0.348821	0.393335	0.35382	0.460509		0.426759	0.476718	0.410885	0.499283		0.510307	0.496027	0.413158	0.504378		0.536494	0.542728	0.431276	0.512954		0.588347	0.565774	0.443567	0.540903		0.594564	0.607314	0.497367	0.58947
Caudate nucleus	L	0	0	0	0		0.0233918	0.0322581	0.0175439	0		0.0298663	0.112903	0.0350877	0.0268817		0.0491228	0.107527	0.075188	0.0806452		0.0793372	0.13172	0.119201	0.111828		0.0734488	0.191321	0.12924	0.134409		0.12736	0.198041	0.172153	0.175269		0.175759	0.254595	0.202882	0.213978
	R	0	0	0.00584795	0		0.00584795	0.0268817	0.0380117	0		0.0438596	0.0913978	0.0830409	0.0430108		0.0512671	0.0865591	0.0976608	0.0741935		0.0902834	0.134946	0.155639	0.0887097		0.120738	0.206298	0.168115	0.130108		0.147744	0.199744	0.236772	0.138249		0.165936	0.237378	0.256294	0.19031
Lenticular nucleus, putamen	L	0.022807	0.0155914	0.077193	0.0295699		0.0824561	0.0860215	0.143943	0.0672939		0.112434	0.1553	0.209566	0.137942		0.202144	0.194547	0.228051	0.201655		0.239417	0.247913	0.263522	0.256636		0.253615	0.287314	0.29721	0.300959		0.298947	0.313368	0.342226	0.360318		0.309253	0.337033	0.357575	0.386058
	R	0.048538	0.0215054	0.0631579	0.0913978		0.0757728	0.0768817	0.133333	0.16828		0.121011	0.152074	0.189307	0.234409		0.200334	0.216615	0.266124	0.265822		0.244733	0.306976	0.296895	0.320645		0.295633	0.331604	0.328864	0.379075		0.398172	0.408922	0.38344	0.422026		0.392619	0.430541	0.392167	0.430609
Lenticular nucleus, pallidum	L	0	0	0.0116959	0		0	0.016129	0.0643275	0.016129		0.0175439	0.0376344	0.0625731	0.016129		0.0409357	0.061828	0.0730994	0.0483871		0.114035	0.0989247	0.11132	0.0645161		0.152047	0.109217	0.112963	0.140092		0.154135	0.14063	0.164297	0.191105		0.154887	0.153271	0.185378	0.196509
	R	0.0526316	0.0134409	0.0415205	0.0473118		0.0766082	0.0580645	0.135338	0.0784946		0.089056	0.0990015	0.162573	0.145469		0.127165	0.126575	0.202404	0.177944		0.177235	0.210187	0.245656	0.236488		0.235859	0.277876	0.286647	0.259544		0.307554	0.334203	0.336971	0.314337		0.32094	0.330884	0.372848	0.345019
Thalamus	L	0	0	0.00175439	0.0188172		0.0175439	0.00698925	0.0121136	0.0215054		0.0497076	0.0333333	0.0236842	0.0145161		0.0473684	0.0809524	0.0414648	0.037788		0.0573656	0.132117	0.0921141	0.0571429		0.135043	0.141895	0.103019	0.0891114		0.197155	0.146733	0.126659	0.14335		0.234119	0.171106	0.175805	0.171102
	R	0.00818713	0	0	0.00537634		0.0157895	0.00268817	0.00167084	0.0268817		0.0343219	0.0123656	0.00601504	0.0307988		0.0453837	0.0571429	0.0714286	0.0573221		0.0805729	0.128008	0.105461	0.0886422		0.144409	0.135484	0.0979785	0.115851		0.174155	0.167398	0.173888	0.161611		0.211345	0.193507	0.190102	0.204096
Heschl gyrus	L	0.244444	0.205952	0.310693	0.382796		0.425564	0.454455	0.395309	0.490707		0.546979	0.565207	0.493574	0.553763		0.537084	0.639746	0.613383	0.573386		0.595808	0.673953	0.704844	0.663124		0.626395	0.703594	0.703597	0.691586		0.633055	0.725536	0.753092	0.71614		0.636143	0.758222	0.762876	0.71751
	R	0.303091	0.24977	0.345698	0.362058		0.517015	0.520072	0.492436	0.495686		0.548177	0.67719	0.603258	0.56143		0.562156	0.695901	0.654168	0.614987		0.6149	0.733461	0.654994	0.631484		0.633483	0.747778	0.651019	0.652273		0.649183	0.73174	0.65303	0.630982		0.645991	0.74577	0.656595	0.647251
Superior temporal gyrus	L	0.284407	0.341959	0.332456	0.296946		0.399498	0.444517	0.506322	0.44329		0.422856	0.503233	0.535896	0.481575		0.435536	0.500876	0.525252	0.481075		0.443353	0.516937	0.51764	0.509163		0.470144	0.516693	0.529075	0.537242		0.501353	0.520291	0.529265	0.544231		0.510984	0.535119	0.543284	0.545781
	R	0.262503	0.335394	0.291594	0.262442		0.38123	0.43277	0.42575	0.44853		0.425691	0.46171	0.49316	0.435289		0.447754	0.475535	0.495879	0.447814		0.443203	0.494137	0.491392	0.473165		0.46983	0.499809	0.501117	0.498948		0.492145	0.507425	0.514202	0.504784		0.500625	0.528349	0.523561	0.521588
Temporal pole: superior temporal gyrus	L	0.0865776	0.117588	0.0994987	0.0831285		0.226692	0.198515	0.209747	0.22978		0.369278	0.305318	0.362921	0.343511		0.417629	0.345861	0.381432	0.387286		0.452984	0.353678	0.404581	0.455131		0.435844	0.390275	0.46863	0.494591		0.438277	0.468832	0.467788	0.474838		0.468927	0.466175	0.500341	0.493576
	R	0.103704	0.101152	0.152632	0.0667435		0.179403	0.200006	0.273583	0.197368		0.295877	0.300517	0.327602	0.304892		0.396348	0.359417	0.359302	0.349726		0.42445	0.385056	0.371083	0.411929		0.488322	0.431509	0.407392	0.461917		0.513862	0.433616	0.398622	0.493721		0.516516	0.454355	0.447776	0.504234
Middle temporal gyrus	L	0.236564	0.114132	0.146909	0.118433		0.326097	0.261301	0.256719	0.270405		0.393257	0.325926	0.334592	0.341627		0.428949	0.355799	0.384558	0.366089		0.422721	0.379141	0.398421	0.417926		0.439881	0.403297	0.42678	0.438911		0.438329	0.407979	0.4319	0.441422		0.442037	0.404901	0.440634	0.444462
	R	0.189724	0.113902	0.164369	0.0854478		0.341108	0.261516	0.303424	0.243107		0.418167	0.324473	0.377429	0.345021		0.451536	0.368761	0.38116	0.41453		0.441289	0.383552	0.398206	0.457335		0.43934	0.422465	0.416251	0.451867		0.445771	0.436568	0.434295	0.44714		0.439694	0.43228	0.449578	0.448623
Temporal pole: middle temporal gyrus	L	0.0263158	0.0483871	0.0568087	0.0349462		0.0695906	0.126037	0.126734	0.108065		0.178028	0.147491	0.214195	0.170929		0.279669	0.194847	0.241364	0.228919		0.302574	0.282927	0.349908	0.258981		0.323426	0.319781	0.353676	0.330964		0.388516	0.331408	0.384143	0.325756		0.46622	0.351686	0.426331	0.367945
	R	0.0532164	0.0580645	0.0438596	0.0290323		0.113952	0.128802	0.130771	0.160573		0.191381	0.215169	0.205111	0.185641		0.235908	0.295044	0.291773	0.240558		0.296251	0.305985	0.358535	0.302972		0.30751	0.338129	0.385172	0.377816		0.354689	0.377839	0.391499	0.422471		0.410036	0.369477	0.429916	0.424784
Inferior temporal gyrus	L	0.132554	0.12381	0.0968254	0.138902		0.227115	0.219114	0.215674	0.222063		0.355632	0.276224	0.329135	0.266623		0.430838	0.325392	0.382344	0.377557		0.444232	0.381205	0.402759	0.452948		0.437028	0.432613	0.446005	0.498222		0.472158	0.440503	0.501105	0.513755		0.469977	0.436161	0.503599	0.514725
	R	0.132219	0.0709677	0.123977	0.0828725		0.282591	0.16509	0.245158	0.223612		0.379785	0.243145	0.27206	0.308883		0.391872	0.328537	0.327103	0.398696		0.401606	0.363727	0.352813	0.408846		0.419012	0.366439	0.401841	0.435649		0.42143	0.358407	0.437965	0.458136		0.445174	0.386044	0.438243	0.465774
Node degree		Cost 0.03					Cost 0.04					Cost 0.05					Cost 0.06					Cost 0.07					Cost 0.08					Cost 0.09					Cost 0.10
AAL nodes	R/L	PDMMENS	CONMENS	PDMPOV	CONPOV		PDMMENS	CONMENS	PDMPOV	CONPOV		PDMMENS	CONMENS	PDMPOV	CONPOV		PDMMENS	CONMENS	PDMPOV	CONPOV		PDMMENS	CONMENS	PDMPOV	CONPOV		PDMMENS	CONMENS	PDMPOV	CONPOV		PDMMENS	CONMENS	PDMPOV	CONPOV		PDMMENS	CONMENS	PDMPOV	CONPOV
Precentral gyrus	L	3.78947	3.62903	3.38596	3.56452		5.77193	5.56452	4.92982	5.69355		7.42105	7.12903	6.78947	7.6129		8.87719	8.90323	8.31579	9.35484		10.5789	10.9032	10.2105	11.5161		12.1754	12.6613	11.7018	13.1613		13.7719	14.2581	13.3509	14.7581		15.4035	15.9194	14.8246	16.1129
	R	4.15789	3.91935	3.33333	3.67742		5.82456	5.59677	4.73684	5.22581		7.19298	6.75806	6.05263	6.74194		8.64912	8.30645	7.54386	8.17742		9.75439	9.67742	8.78947	9.51613		10.9474	11.0161	10.2456	10.6774		12.3509	12.2581	11.5614	11.9516		13.6842	13.5645	13.0175	13.4032
Superior frontal gyrus (dorsolateral)	L	2.35088	2.12903	2.57895	2.40323		3.38596	2.77419	3.19298	3.25806		4.45614	3.64516	4.10526	4.35484		5.54386	4.70968	5.07018	5.40323		6.77193	5.77419	6.01754	6.8871		8.03509	6.77419	7.01754	8		9.5614	7.74194	7.80702	9.19355		10.8947	8.66129	8.87719	10.3065
	R	2.52632	2.22581	2.03509	2.04839		3.57895	3.04839	2.85965	2.93548		4.80702	4.17742	3.98246	4.16129		6.08772	5.27419	5.22807	5.20968		7.38596	6.58065	6.66667	6.46774		9.08772	7.77419	7.73684	7.74194		10.7368	9.03226	8.78947	9.06452		11.8947	10.129	9.89474	10.2258
Superior frontal gyrus (orbital)	L	1.84211	1.79032	1.82456	1.83871		2.24561	2.1129	2.10526	2.16129		2.70175	2.56452	2.4386	2.64516		3.21053	3	2.89474	3.14516		3.59649	3.46774	3.42105	3.74194		4.2807	4	3.75439	4.27419		5.01754	4.59677	4.36842	4.8871		5.77193	5.25806	5.05263	5.51613
	R	1.85965	1.80645	1.64912	1.59677		2.12281	2.06452	2	2.01613		2.40351	2.53226	2.36842	2.43548		2.96491	2.95161	2.82456	2.93548		3.57895	3.43548	3.19298	3.3871		4.22807	4.30645	3.5614	3.96774		4.57895	4.95161	4.10526	4.66129		5.31579	5.70968	4.52632	5.29032
Middle frontal gyrus	L	2.49123	2.22581	2.2807	2.59677		3.50877	2.96774	2.77193	3.32258		4.59649	3.64516	3.33333	4.09677		5.59649	4.43548	3.96491	5.01613		6.78947	5.24194	4.5614	6.03226		7.57895	6.27419	5.35088	6.82258		8.35088	7.09677	6.26316	7.67742		9.10526	7.80645	7.21053	8.54839
	R	3.15789	2.93548	2.68421	3.04839		4.14035	3.79032	3.54386	4.33871		5.26316	4.75806	4.36842	5.53226		6.29825	5.95161	5.50877	6.69355		7.35088	7.29032	6.61404	7.8871		8.61404	8.32258	7.57895	9		9.59649	9.48387	8.2807	10.0968		10.3333	10.5323	9.35088	11.1613
Middle frontal gyrus (orbital)	L	1.96491	1.80645	1.73684	2.08065		2.38596	2.29032	2.21053	2.64516		3.12281	2.69355	2.52632	3.35484		3.73684	3.37097	3.07018	4.16129		4.61404	3.96774	3.59649	4.91935		5.31579	4.53226	4.08772	5.54839		5.91228	5.14516	4.54386	6.20968		6.54386	5.82258	5.26316	7.03226
	R	1.94737	1.83871	2.03509	1.85484		2.42105	2.20968	2.38596	2.40323		2.91228	2.80645	2.84211	3.03226		3.4386	3.45161	3.33333	3.70968		3.96491	4.04839	3.73684	4.45161		4.52632	4.59677	4.38596	5.25806		4.94737	5.41935	4.92982	5.77419		5.61404	5.96774	5.61404	6.48387
Inferior frontal gyrus (opercular)	L	2.14035	1.82258	1.96491	2.17742		3.07018	2.64516	2.52632	2.98387		3.98246	3.35484	3.42105	3.85484		4.84211	4.19355	4.36842	4.79032		5.70175	4.87097	5.45614	5.70968		6.57895	5.59677	6.42105	6.93548		7.42105	6.41935	7.35088	8.1129		8.40351	7.29032	8.5614	9.08065
	R	2.35088	2.19355	2.38596	2.25806		2.80702	2.95161	3.08772	3.19355		3.5614	4	3.66667	4.35484		4.45614	4.75806	4.45614	5.46774		5.24561	5.54839	5.14035	6.5		5.94737	6.35484	5.91228	7.48387		6.91228	7.17742	6.92982	8.83871		8.03509	8.12903	7.73684	9.83871
Inferior frontal gyrus (triangular)	L	2.15789	2.5	2.52632	2.6129		3.08772	3.3871	3.36842	3.58065		3.98246	4.46774	4.12281	4.67742		5.17544	5.25806	4.94737	5.77419		6.19298	6.53226	5.78947	6.95161		7.15789	7.5	6.87719	7.93548		8.03509	8.24194	8.01754	8.67742		8.77193	9.17742	8.92982	9.67742
	R	2.12281	2.14516	2.24561	2.24194		2.73684	2.56452	2.85965	2.95161		3.26316	3.33871	3.36842	3.79032		3.89474	4.20968	4.05263	4.51613		4.40351	4.74194	4.92982	5.19355		5.21053	5.46774	5.78947	6.03226		5.98246	6.14516	6.45614	7.08065		6.73684	6.93548	7.33333	7.87097
Inferior frontal gyrus (orbital)	L	1.82456	2.12903	2.10526	2.12903		2.52632	2.59677	2.75439	2.80645		3.54386	3.43548	3.61404	3.79032		4.59649	4.1129	4.35088	4.93548		5.91228	5.01613	5.19298	6.20968		7.15789	6.29032	6.2807	7.14516		8.47368	7.46774	7.42105	8.3871		9.61404	8.54839	8.61404	9.5
	R	2.24561	2.27419	2.52632	2.74194		2.87719	2.85484	3.15789	3.74194		4.01754	4.04839	4.15789	4.90323		5.17544	5.17742	5.22807	6.29032		6.42105	6.25806	6.29825	7.62903		7.77193	7.72581	7.54386	8.96774		9.03509	8.8871	8.45614	10.3226		10.4211	10.0806	9.63158	11.7097
Rolandic operculum	L	4.38596	4.66129	4.87719	4.69355		6.19298	6.87097	7.07018	6.80645		7.73684	8.33871	9.01754	8.25806		9	9.83871	10.2807	9.77419		10.3509	10.8387	11.5614	11.0968		11.4561	11.9355	12.4912	12.1774		12.4737	12.9194	13.4912	12.871		13.4561	13.8065	14.2807	13.7903
	R	4.19298	4.58065	4.29825	4.03226		6.45614	6.80645	6.61404	6.08065		7.96491	8.58065	8.47368	7.96774		9.10526	10.0968	10.0526	9.5		10.1579	11.629	11.4737	10.8065		11.3333	12.6774	12.614	12.1613		12.4561	13.5484	13.7368	13.1129		13.4561	14.8065	14.8421	14.1613
Supplementary motor area	L	3.38596	3.43548	2.89474	3.22581		4.92982	4.98387	4.35088	4.95161		6.49123	6.95161	6.03509	6.77419		8.21053	8.79032	7.38596	8.98387		9.91228	10.5161	8.84211	10.4839		11.3509	11.9677	10.3509	12.1774		12.6667	13.4194	11.807	13.5645		13.9649	14.5484	13.1754	15.1613
	R	2.10526	2.27419	1.78947	2.25806		3.12281	3.22581	2.89474	3.48387		4.21053	4.20968	3.89474	4.83871		5.59649	5.46774	4.70175	5.98387		6.7193	6.45161	5.87719	7.32258		7.68421	7.6129	7.07018	8.43548		8.91228	8.80645	8.38596	9.74194		10.0175	10.1129	9.45614	11.0323
Olfactory cortex	L	1.38596	1.37097	1.5614	1.46774		1.45614	1.41935	1.68421	1.54839		1.47368	1.45161	1.84211	1.75806		1.59649	1.59677	2.14035	1.83871		1.7193	1.80645	2.42105	1.93548		1.92982	2.09677	2.80702	2.08065		2.26316	2.35484	3.10526	2.27419		2.52632	2.74194	3.59649	2.6129
	R	1.49123	1.45161	1.47368	1.3871		1.50877	1.54839	1.54386	1.48387		1.5614	1.79032	1.63158	1.6129		1.61404	1.95161	1.91228	1.70968		1.78947	2.20968	2.2807	1.93548		1.96491	2.45161	2.64912	2.09677		2.15789	2.79032	2.84211	2.43548		2.4386	3.03226	3.24561	2.67742
Superior frontal gyrus (medial)	L	3.82456	3.54839	3.85965	3.82258		5.15789	4.66129	4.94737	5.22581		6.54386	5.85484	6.66667	6.46774		7.7193	6.93548	7.77193	8.09677		9.07018	8.29032	9	9.33871		10.3684	9.30645	10.386	10.6452		11.6316	10.5806	11.5263	11.9032		13.0877	11.7581	12.5614	13.2097
	R	3.5614	3.30645	3.35088	3.37097		4.57895	4.16129	4.50877	4.54839		5.68421	5.17742	5.40351	5.58065		6.77193	6.32258	6.54386	6.70968		8.05263	7.30645	7.54386	7.77419		9.14035	8.32258	8.5614	8.85484		10.3333	9.41935	9.4386	9.83871		11.5088	10.3387	10.6491	10.9355
Superior frontal gyrus (medial orbital)	L	2.49123	2.5	3.05263	2.82258		3.26316	3.12903	3.89474	3.56452		3.89474	3.82258	4.89474	4.45161		4.59649	4.59677	5.78947	5.17742		5.36842	5.48387	6.45614	5.98387		6.2807	6.16129	6.98246	6.72581		7.24561	7.04839	7.80702	7.62903		8.31579	7.79032	8.68421	8.45161
	R	2.98246	2.53226	3	2.93548		3.61404	3.32258	3.66667	3.74194		4.29825	4.03226	4.40351	4.48387		5.14035	4.79032	5.24561	5.08065		5.73684	5.48387	6.05263	6.04839		6.4386	6.29032	7.07018	6.79032		7.2807	7.06452	8.01754	7.67742		7.94737	8.04839	8.77193	8.51613
Gyrus rectus	L	2.19298	2.12903	2.29825	2.5		2.84211	2.6129	2.78947	3.06452		3.33333	2.98387	3.61404	3.69355		3.92982	3.51613	4.42105	4.45161		4.5614	4.29032	5.15789	5.22581		5.24561	4.80645	6.01754	6		6.17544	5.51613	6.73684	6.72581		6.85965	6.24194	7.50877	7.6129
	R	1.80702	2.20968	2.12281	1.91935		2.26316	2.75806	2.54386	2.41935		2.82456	3.17742	3.17544	2.96774		3.49123	3.82258	3.82456	3.5		4.10526	4.30645	4.38596	4.12903		4.75439	4.93548	5.22807	4.67742		5.54386	5.74194	6.14035	5.40323		6.2807	6.37097	7.26316	5.95161
Insula	L	2.84211	2.95161	3	3.22581		4.14035	4.56452	4.47368	4.75806		5.26316	6.27419	6.12281	6.29032		6.38596	7.35484	7.47368	7.77419		7.50877	8.51613	8.94737	9.03226		8.64912	9.56452	10.2281	10.2419		9.68421	10.5806	11.2807	11.629		10.6491	11.4194	12.6316	12.6935
	R	2.87719	3.3871	2.82456	2.8871		3.98246	5.14516	4.64912	4.64516		5.47368	6.6129	6.08772	6.19355		6.80702	8.06452	7.40351	7.82258		7.92982	9.48387	8.84211	9.51613		9.26316	10.7097	10.1404	10.8065		10.3158	11.8387	11.5789	12.0484		11.5614	13.0806	12.6667	13.1613
Anterior cingulate and paracingulate gyri	L	2.50877	2.45161	2.52632	2.35484		2.89474	2.95161	3.08772	2.75806		3.21053	3.40323	3.80702	3.30645		3.70175	4.09677	4.40351	3.90323		4.24561	4.75806	5.05263	4.48387		4.94737	5.33871	5.49123	5.24194		5.33333	5.91935	6.10526	5.83871		6.01754	6.69355	6.70175	6.37097
	R	2.35088	2.33871	2.15789	2.22581		2.78947	2.90323	3	2.90323		3.24561	3.66129	3.59649	3.51613		3.84211	4.17742	4.49123	4.08065		4.24561	4.8871	5.14035	4.69355		5.14035	5.58065	5.96491	5.33871		5.61404	6.58065	6.49123	6		6.49123	7.19355	7.10526	6.77419
Median cingulate and paracingulate gyri	L	2.7193	2.75806	2.70175	2.33871		3.36842	3.43548	3.29825	2.8871		4.15789	4.58065	4.2807	3.54839		5.07018	5.72581	5.57895	4.45161		6.4386	6.77419	6.75439	5.5		7.63158	7.72581	7.91228	6.54839		8.77193	8.82258	9.14035	7.56452		9.96491	9.95161	10.5614	8.58065
	R	2.24561	2.06452	2.40351	2.46774		2.89474	3.1129	3.42105	3.09677		4	4.29032	4.85965	4		5.19298	5.58065	6.29825	5.40323		6.40351	6.87097	7.94737	7		7.82456	8.35484	9.45614	8.32258		9.4386	9.85484	10.7368	9.95161		11.2456	11.4355	12.2632	11.6129
Posterior cingulate gyrus	L	2.33333	2.46774	2.35088	2.51613		2.80702	3.04839	3.07018	2.90323		3.2807	3.62903	3.61404	3.46774		3.82456	4.37097	4.45614	4.03226		4.52632	4.87097	4.85965	4.54839		5.07018	5.41935	5.45614	5.06452		5.59649	6.01613	6.12281	5.56452		6.08772	6.6129	6.78947	6.22581
	R	1.03509	1.12903	1.12281	1.29032		1.14035	1.37097	1.31579	1.58065		1.2807	1.58065	1.4386	1.82258		1.45614	1.75806	1.66667	2.03226		1.5614	2.08065	1.92982	2.20968		1.7193	2.35484	2.15789	2.54839		1.96491	2.67742	2.52632	2.93548		2.21053	3	2.77193	3.29032
Hippocampus	L	1.57895	1.56452	1.59649	1.62903		1.59649	1.59677	1.7193	1.64516		1.59649	1.75806	1.87719	1.66129		1.66667	1.91935	1.98246	1.77419		1.80702	2.12903	2.21053	1.95161		1.92982	2.35484	2.45614	2.09677		2.12281	2.64516	2.68421	2.33871		2.35088	2.90323	2.96491	2.54839
	R	1.07018	1.09677	1.15789	1.06452		1.07018	1.12903	1.17544	1.06452		1.07018	1.12903	1.22807	1.06452		1.07018	1.16129	1.24561	1.06452		1.08772	1.19355	1.36842	1.09677		1.08772	1.22581	1.4386	1.1129		1.08772	1.27419	1.45614	1.1129		1.10526	1.35484	1.54386	1.14516
Parahippocampal gyrus	L	1.87719	2.16129	2.03509	2.04839		1.92982	2.29032	2.12281	2.16129		2.22807	2.45161	2.40351	2.46774		2.54386	2.79032	2.63158	2.72581		3.10526	3.24194	3.17544	3.01613		3.5614	3.75806	3.7193	3.40323		4.17544	4.41935	4.22807	3.79032		4.73684	5.20968	4.98246	4.33871
	R	2.2807	2.40323	2.40351	2.25806		2.64912	2.6129	2.61404	2.56452		3.14035	3.17742	3.03509	3.19355		3.89474	3.79032	3.91228	3.72581		4.63158	4.69355	4.77193	4.35484		5.40351	5.6129	5.77193	4.95161		6.35088	6.46774	6.77193	5.8871		7.15789	7.53226	7.59649	6.74194
Amygdala	L	1.15789	1.27419	1.42105	1.40323		1.19298	1.29032	1.47368	1.46774		1.19298	1.3871	1.61404	1.54839		1.22807	1.3871	1.73684	1.62903		1.26316	1.58065	2	1.79032		1.33333	1.70968	2.15789	2.01613		1.52632	1.83871	2.31579	2.16129		1.59649	1.96774	2.5614	2.51613
	R	1.50877	1.43548	1.57895	1.85484		1.57895	1.5	1.78947	1.98387		1.70175	1.70968	1.94737	2.22581		1.82456	1.82258	2.24561	2.48387		2.05263	2.14516	2.49123	2.67742		2.22807	2.45161	2.87719	3.03226		2.5614	2.72581	3.19298	3.27419		3.05263	2.93548	3.42105	3.75806
Calcarine fissure and surrounding cortex	L	3.80702	4.74194	4.22807	4.51613		4.92982	5.77419	5.35088	5.6129		5.78947	6.69355	6.12281	6.33871		6.54386	7.33871	6.92982	7.04839		7.15789	7.90323	7.5614	7.53226		7.63158	8.41935	8.05263	7.8871		8.22807	8.90323	8.63158	8.59677		8.77193	9.64516	9.19298	9.19355
	R	3.42105	4.03226	3.54386	3.04839		4.4386	4.67742	4.73684	4.01613		5.03509	5.45161	5.2807	4.90323		5.84211	6.1129	5.75439	5.56452		6.54386	6.53226	6.40351	6.03226		7.03509	6.90323	6.96491	6.64516		7.45614	7.56452	7.42105	6.95161		7.92982	8.24194	7.89474	7.41935
Cuneus	L	3.45614	4.29032	4.12281	3.83871		4.40351	5.27419	5.36842	5.01613		5.19298	5.90323	5.96491	5.62903		6.05263	6.43548	6.64912	6.19355		6.75439	6.98387	7.15789	6.72581		7.2807	7.54839	7.7193	7.29032		7.91228	8.19355	8.2807	7.98387		8.36842	8.79032	8.82456	8.51613
	R	3.77193	4.19355	3.98246	3.3871		5.17544	5.33871	5.24561	4.59677		6.38596	6.56452	6.29825	5.58065		7.10526	7.35484	7.21053	6.58065		7.82456	8.03226	7.85965	7.09677		8.42105	8.82258	8.49123	8.01613		9.15789	9.6129	9.07018	8.85484		9.87719	10.4677	9.82456	9.45161
Lingual gyrus	L	4.26316	5.29032	4.82456	4.6129		5.89474	6.85484	6.64912	6.5		6.96491	8.17742	7.89474	7.6129		8.01754	9.06452	8.68421	8.62903		8.96491	9.93548	9.38596	9.33871		9.77193	10.8548	10	10.0968		10.4561	11.7581	10.6842	10.8065		11.1754	12.7097	11.386	11.5968
	R	5.38596	5.74194	5.59649	5.22581		6.84211	7.67742	7.22807	7.06452		8.36842	8.85484	8.33333	8.14516		9.54386	9.96774	9.59649	9.16129		10.6667	10.9839	10.5088	9.95161		11.3684	11.871	11.2807	10.8065		12.0702	12.7903	12.1228	11.4355		12.9474	13.5968	12.9649	12.2258
Superior occipital gyrus	L	4.36842	4.54839	4.85965	4.41935		5.91228	5.85484	6.7193	5.70968		6.82456	6.74194	7.68421	6.70968		7.54386	7.56452	8.40351	7.53226		8.14035	8.16129	9.07018	8.03226		8.7193	8.90323	9.50877	8.62903		9.42105	9.5	10.193	9.25806		9.77193	9.98387	10.6842	9.80645
	R	3.52632	3.79032	3.75439	3.91935		5.35088	5.59677	5.59649	5.58065		7.03509	7.01613	6.84211	6.6129		8.12281	8	8.22807	7.35484		9.17544	9.04839	9.05263	8		10.2632	9.90323	9.89474	8.79032		11.0175	10.5968	10.5614	9.53226		11.6842	11.5806	11.0526	10.2097
Middle occipital gyrus	L	4.26316	4.19355	4.07018	4.51613		5.75439	5.70968	5.66667	6.03226		6.87719	6.74194	6.77193	7.04839		7.96491	7.62903	7.61404	7.74194		8.59649	8.46774	8.45614	8.17742		9.21053	9.19355	8.89474	8.93548		9.94737	9.87097	9.50877	9.51613		10.5614	10.4677	9.91228	10.2258
	R	3.33333	3.32258	3.14035	3.14516		4.84211	4.90323	4.7193	4.54839		6.49123	6.09677	5.94737	5.79032		7.91228	7.25806	7.2807	6.83871		9.08772	8.43548	8.54386	7.80645		10.0526	9.46774	9.5614	8.54839		10.9649	10.4516	10.7544	9.69355		12.1579	11.2581	11.6316	10.5323
Inferior occipital gyrus	L	2.7193	2.80645	2.73684	2.8871		3.98246	4.14516	3.98246	3.80645		5.03509	5.32258	5.24561	4.83871		5.92982	6.14516	6.42105	5.54839		6.87719	7	7.33333	6.43548		7.7193	7.91935	8.12281	7.40323		8.52632	8.66129	9.08772	8.40323		9.35088	9.54839	9.85965	9.30645
	R	2.38596	2.29032	2.17544	2.14516		3.70175	3.48387	3.21053	3		4.87719	4.41935	4.15789	3.90323		5.85965	5.20968	4.87719	4.95161		6.80702	6.12903	6.01754	5.96774		7.7193	7.03226	7.12281	6.83871		8.47368	7.87097	7.98246	7.6129		9.68421	8.6129	8.92982	8.37097
Fusiform gyrus	L	4.35088	4.30645	4.45614	4.33871		6.63158	6.45161	6.73684	6.03226		8.52632	8.29032	8.54386	7.5		9.94737	9.8871	9.92982	9.06452		11.0526	11.4194	11.5614	10.4194		12.2632	12.9194	12.9474	11.4839		13.3684	14.3226	14.2105	12.871		14.5965	15.5	15.3509	14.0323
	R	4.12281	3.51613	4	3.16129		6.35088	5.67742	5.92982	4.95161		8.08772	7.48387	7.75439	6.46774		9.77193	9.12903	9.29825	7.75806		11.1053	10.371	10.6842	9.01613		12.4211	11.6129	12.1053	10.371		13.5965	13.3065	13.5614	11.5161		14.7544	14.6452	14.7719	12.7097
Postcentral gyrus	L	4.85965	4.67742	4.75439	4.48387		6.66667	6.56452	6.21053	5.95161		7.92982	8.04839	7.7193	7.43548		9.19298	9.30645	9.21053	8.62903		10.5614	10.7581	10.6491	9.82258		11.9825	12.3387	12.1404	11.1935		13.2105	13.5645	13.4386	12.4677		14.3158	14.8226	14.5263	13.629
	R	3.50877	3.56452	3.21053	3.33871		4.66667	5.08065	4.68421	4.67742		6.08772	6.51613	6.14035	5.85484		7.21053	7.79032	7.26316	7.04839		8.21053	9.25806	8.57895	8.06452		9.35088	10.5484	9.84211	9.1129		10.5614	11.4355	10.807	9.77419		11.5263	12.6935	12.1579	11.0323
Superior parietal gyrus	L	2.19298	2.24194	2.33333	2.04839		3.26316	3.16129	3.15789	2.82258		4.35088	4.22581	4.12281	3.96774		5.12281	5.40323	5.15789	5.03226		6.07018	6.66129	5.96491	5.87097		7.24561	7.87097	7.24561	6.8871		8.17544	9.37097	8.45614	7.91935		9.22807	10.5645	9.59649	9.20968
	R	2.36842	2.17742	2.12281	2.17742		3.24561	2.95161	2.85965	2.96774		4.4386	3.82258	3.73684	3.80645		5.59649	4.90323	4.57895	4.58065		6.57895	6.17742	5.49123	5.51613		7.47368	7.33871	6.29825	6.43548		8.52632	8.46774	7.64912	7.37097		9.42105	9.5	8.89474	8.32258
Inferior parietal gyrus	L	2.2807	2.53226	2.08772	2.90323		2.94737	3.22581	2.78947	3.66129		3.82456	3.83871	3.4386	4.5		4.84211	4.85484	4.03509	5.37097		5.66667	5.75806	4.80702	6.41935		6.40351	6.74194	5.66667	7.48387		7.10526	7.67742	6.66667	8.43548		7.96491	8.32258	7.49123	9.25806
	R	2.5614	2.32258	2.42105	2.62903		3.52632	3.19355	2.96491	3.27419		4.17544	4.03226	3.66667	4.20968		4.7193	4.77419	4.38596	4.90323		5.4386	5.56452	4.96491	5.8871		6.22807	6.35484	5.75439	6.66129		7.21053	7.17742	6.5614	7.3871		7.98246	8.06452	7.31579	8.22581
Supramarginal gyrus	L	2.70175	2.75806	2.52632	2.82258		4	3.95161	3.85965	4.56452		5.49123	5.5	5.07018	6.16129		6.94737	6.56452	6.49123	7.45161		8.14035	7.5	7.49123	8.72581		9.40351	8.75806	8.54386	10.1774		10.5789	9.82258	9.78947	11.371		11.5614	10.8548	10.8947	12.4516
	R	2.10526	2.20968	2	2.19355		3.07018	3.17742	2.89474	3.09677		4.17544	4.24194	4	4.48387		5.24561	5.33871	5.45614	6.01613		6.47368	6.3871	6.84211	7.30645		7.92982	7.58065	8.10526	8.74194		8.84211	8.58065	9.52632	10.1613		9.84211	9.64516	10.7544	11.3548
Angular gyrus	L	1.87719	1.90323	2.05263	1.8871		2.31579	2.40323	2.59649	2.46774		3.07018	3.03226	3.45614	3.14516		3.57895	3.74194	4.22807	3.83871		4.29825	4.48387	4.98246	4.64516		5.10526	5.08065	5.73684	5.45161		5.80702	5.87097	6.49123	6.12903		6.54386	6.46774	7.17544	6.70968
	R	2.19298	2.17742	2.33333	2.5		3.01754	2.95161	3.21053	3.30645		3.87719	3.56452	4.01754	4.30645		4.73684	4.40323	5.31579	5.12903		5.75439	5.25806	6.19298	6.25806		6.63158	5.96774	7.26316	7.24194		7.61404	6.93548	8.17544	8.1129		8.49123	7.77419	9.24561	8.96774
Precuneus	L	2.57895	2.27419	2.54386	2.27419		3.17544	2.87097	3.21053	2.64516		3.87719	3.87097	3.92982	3.16129		4.70175	4.75806	4.98246	3.8871		5.54386	5.79032	5.89474	4.66129		6.70175	6.77419	6.85965	5.69355		7.7193	7.5	7.68421	6.91935		8.92982	8.83871	8.77193	7.75806
	R	1.82456	1.87097	1.82456	1.75806		2.24561	2.27419	2.26316	2.03226		2.57895	2.93548	2.96491	2.43548		3.52632	3.79032	3.73684	2.85484		4.45614	4.6129	4.31579	3.46774		5.40351	5.32258	5.07018	4.03226		6.2807	6.27419	5.98246	4.64516		7.26316	7.20968	6.7193	5.6129
Paracentral lobule	L	2.68421	2.56452	1.92982	2.56452		3.5614	3.37097	2.78947	3.32258		4.29825	4.04839	3.35088	3.93548		5.10526	4.95161	3.92982	4.80645		6.01754	6.04839	4.84211	5.64516		6.73684	7.19355	5.73684	6.46774		7.36842	8.20968	6.75439	7.17742		8.05263	9.25806	7.45614	8.16129
	R	2.4386	2.22581	1.80702	1.85484		3.17544	3.08065	2.5614	2.53226		3.80702	4.03226	3.07018	3.20968		4.50877	4.96774	3.89474	3.83871		5.50877	5.69355	4.52632	4.35484		6.36842	6.56452	5.33333	5.14516		7.42105	7.5	6.26316	5.87097		8.24561	8.53226	7.05263	6.6129
Caudate nucleus	L	1.52632	1.32258	1.47368	1.46774		1.5614	1.35484	1.49123	1.46774		1.70175	1.43548	1.52632	1.51613		1.77193	1.48387	1.63158	1.58065		1.84211	1.56452	1.73684	1.64516		2.07018	1.77419	1.84211	1.72581		2.38596	2.04839	2.12281	1.93548		2.63158	2.27419	2.54386	2.14516
	R	1.85965	2.1129	1.82456	1.82258		1.85965	2.12903	1.87719	1.82258		1.96491	2.14516	2	1.85484		2.14035	2.30645	2.10526	1.91935		2.31579	2.56452	2.4386	2.01613		2.4386	2.80645	2.70175	2.24194		2.63158	3.12903	2.92982	2.46774		3	3.6129	3.26316	2.66129
Lenticular nucleus, putamen	L	2.70175	2.59677	2.77193	2.75806		2.78947	2.87097	3.05263	2.91935		3.05263	3.20968	3.33333	3.20968		3.45614	3.45161	3.80702	3.5		3.82456	3.90323	4.24561	3.95161		4.42105	4.32258	4.78947	4.67742		4.98246	4.82258	5.45614	5.24194		5.5614	5.3871	6.24561	5.8871
	R	1.96491	2.25806	2.40351	2.29032		2.07018	2.33871	2.59649	2.40323		2.29825	2.69355	2.89474	2.70968		2.61404	2.93548	3.24561	3.12903		3.19298	3.33871	3.78947	3.59677		3.66667	3.72581	4.49123	4.09677		4.33333	4.08065	5.01754	4.51613		4.94737	4.40323	5.52632	4.98387
Lenticular nucleus, pallidum	L	1.10526	1.09677	1.19298	1.09677		1.10526	1.1129	1.26316	1.1129		1.12281	1.16129	1.29825	1.1129		1.17544	1.22581	1.42105	1.16129		1.33333	1.40323	1.57895	1.32258		1.45614	1.51613	1.63158	1.58065		1.57895	1.67742	1.80702	1.80645		1.68421	1.8871	2.14035	2.08065
	R	1.98246	1.74194	1.87719	1.85484		2.10526	1.85484	2.10526	1.95161		2.26316	2.08065	2.33333	2.24194		2.57895	2.40323	2.7193	2.56452		3.01754	2.83871	3.03509	3.08065		3.50877	3.30645	3.52632	3.79032		4.08772	3.80645	4.03509	4.5		4.59649	4.33871	4.54386	5.20968
Thalamus	L	1.70175	1.75806	1.70175	1.6129		1.73684	1.79032	1.77193	1.62903		1.89474	1.98387	1.92982	1.70968		1.98246	2.24194	2.07018	1.85484		2.17544	2.6129	2.33333	2.06452		2.4386	3.06452	2.5614	2.27419		2.78947	3.56452	2.87719	2.58065		3.24561	4.04839	3.33333	2.8871
	R	1.75439	1.6129	1.84211	1.93548		1.80702	1.64516	1.85965	1.96774		1.96491	1.77419	1.94737	2.1129		2.19298	1.98387	2.22807	2.32258		2.50877	2.27419	2.73684	2.54839		2.87719	2.67742	3.14035	2.93548		3.36842	3.03226	3.87719	3.3871		3.80702	3.53226	4.38596	3.85484
Heschl gyrus	L	1.91228	1.90323	2.21053	2.1129		2.89474	2.79032	3.19298	3.04839		3.77193	3.6129	3.94737	3.82258		4.61404	4.37097	4.75439	4.51613		5.24561	5.20968	5.87719	5.29032		6.17544	5.95161	6.61404	6.03226		6.89474	6.72581	7.31579	6.91935		7.63158	7.72581	8.22807	7.80645
	R	2.26316	2.19355	2.57895	2.69355		3.33333	3.45161	3.87719	3.74194		4.17544	4.53226	5.08772	4.93548		4.85965	5.75806	6	5.95161		5.80702	6.66129	6.85965	6.83871		6.73684	7.80645	7.94737	7.96774		7.91228	8.79032	8.91228	9.03226		8.78947	9.95161	10	9.93548
Superior temporal gyrus	L	4.61404	4.5	4.52632	4.70968		6.80702	6.72581	6.45614	6.62903		8.68421	8.32258	8.19298	8.53226		10.5439	10.2742	9.82456	10.0806		11.8596	11.8226	11.4561	11.871		13.386	13.3871	13.1228	13.2419		14.7544	14.9194	14.7193	14.6452		16.0877	16.371	15.9649	15.9355
	R	4.89474	4.45161	4.5614	4.69355		7.31579	7.01613	6.78947	6.93548		9.2807	9.25806	8.82456	8.93548		11.2281	11.1774	10.5614	10.871		13.0175	12.8871	12.4211	12.6452		14.4737	14.5323	14.2105	14.4355		15.8246	16.129	15.8421	15.9355		17.1228	17.4194	17	17.3548
Temporal pole: superior temporal gyrus	L	2.54386	2.64516	2.73684	2.59677		3.59649	3.77419	3.75439	3.85484		4.75439	5.14516	4.92982	5.17742		6.10526	6.41935	5.98246	6.59677		7.31579	7.75806	7.24561	7.69355		8.85965	8.80645	8.66667	9.03226		10.4386	9.96774	9.80702	10.6129		11.8421	11.1935	11.3158	11.9194
	R	2.64912	2.75806	3.03509	2.64516		3.96491	3.85484	4.4386	3.75806		5.64912	5.46774	6	5.06452		7.31579	7.29032	7.7193	6.79032		8.94737	9.04839	9.54386	8.54839		10.2632	10.629	11	9.98387		11.8421	12.1613	12.4737	11.6129		13.2456	13.4839	13.8246	13.0645
Middle temporal gyrus	L	3.63158	2.83871	3.19298	3.01613		5.2807	4.45161	4.68421	4.79032		7.31579	6.01613	6.85965	6.6129		9.66667	8.19355	8.80702	8.70968		11.7719	9.98387	10.6316	10.7581		13.8596	12.0161	12.7368	12.3871		15.9298	13.9032	14.5088	14.3065		17.8596	15.9516	16.3509	16.1613
	R	3.54386	2.96774	3.50877	3.32258		4.96491	4.40323	4.80702	4.82258		6.7193	5.80645	6.78947	6.14516		8.59649	7.74194	8.45614	7.85484		10.9825	9.43548	10.2982	9.69355		12.9825	11.0645	12.193	11.5161		14.8246	13.0323	14.1404	13.3871		17	14.871	15.8772	15.0484
Temporal pole: middle temporal gyrus	L	1.4386	1.58065	1.40351	1.59677		1.7193	1.8871	1.85965	2.04839		2.17544	2.3871	2.35088	2.5		2.98246	2.85484	2.85965	3.01613		3.49123	3.30645	3.50877	3.62903		4	3.95161	4.03509	4.37097		4.85965	4.69355	4.57895	4.91935		5.70175	5.3871	5.24561	5.75806
	R	1.92982	1.82258	1.77193	1.79032		2.33333	2.37097	2.19298	2.25806		2.91228	2.72581	2.70175	2.79032		3.57895	3.48387	3.45614	3.54839		4.29825	4.09677	4.15789	4.12903		4.94737	4.90323	4.94737	4.95161		5.73684	5.59677	5.73684	5.74194		6.63158	6.35484	6.70175	6.67742
Inferior temporal gyrus	L	2.75439	2.01613	2.21053	2		3.85965	3.14516	3.05263	2.90323		5.42105	4.30645	4.29825	3.93548		6.70175	5.45161	5.40351	5.04839		8.29825	6.72581	6.66667	6.43548		9.87719	8.22581	8.17544	8		11.2632	9.53226	9.7193	9.33871		13.1053	11	11.0526	11.0323
	R	2.75439	2.40323	2.57895	2.51613		3.89474	3.48387	3.47368	3.54839		5.31579	5.09677	5.10526	4.8871		6.87719	6.51613	6.64912	6.33871		8.66667	8.01613	8.14035	8.1129		10.3684	9.80645	9.70175	9.79032		12.1754	11.4032	11.5088	11.371		13.8772	12.7903	13.0877	13.0645
Local efficiency		Cost 0.03					Cost 0.04					Cost 0.05					Cost 0.06					Cost 0.07					Cost 0.08					Cost 0.09					Cost 0.10
AAL nodes	R/L	PDMMENS	CONMENS	PDMPOV	CONPOV		PDMMENS	CONMENS	PDMPOV	CONPOV		PDMMENS	CONMENS	PDMPOV	CONPOV		PDMMENS	CONMENS	PDMPOV	CONPOV		PDMMENS	CONMENS	PDMPOV	CONPOV		PDMMENS	CONMENS	PDMPOV	CONPOV		PDMMENS	CONMENS	PDMPOV	CONPOV		PDMMENS	CONMENS	PDMPOV	CONPOV
Precentral gyrus	L	0.385105	0.397555	0.329973	0.394023		0.528718	0.57665	0.45391	0.540215		0.603182	0.634623	0.535217	0.607582		0.623373	0.664173	0.660404	0.657086		0.659193	0.702226	0.699985	0.700411		0.668471	0.713716	0.705057	0.714804		0.679849	0.72515	0.711573	0.724393		0.701511	0.736707	0.728955	0.741285
	R	0.451565	0.496275	0.470008	0.47852		0.598764	0.626612	0.621943	0.596688		0.65795	0.68321	0.691218	0.641523		0.697835	0.678864	0.72292	0.707464		0.732824	0.721706	0.736754	0.748239		0.746507	0.743452	0.755194	0.787873		0.739873	0.761244	0.753559	0.780286		0.761987	0.768726	0.758883	0.777361
Superior frontal gyrus (dorsolateral)	L	0.124951	0.0932796	0.0679825	0.0884025		0.331101	0.244995	0.231219	0.228584		0.488642	0.338222	0.383193	0.341512		0.543418	0.409174	0.438706	0.443448		0.600484	0.468453	0.524152	0.531902		0.627649	0.530683	0.560526	0.581527		0.638775	0.549656	0.577859	0.609829		0.685852	0.575209	0.602399	0.665624
	R	0.147146	0.0580645	0.0961431	0.100358		0.256742	0.175759	0.206113	0.194346		0.346065	0.287061	0.323977	0.289358		0.397812	0.363419	0.417618	0.43381		0.48115	0.460836	0.492913	0.479732		0.524302	0.484163	0.529776	0.50623		0.578505	0.534648	0.554698	0.56554		0.610181	0.541833	0.596731	0.593993
Superior frontal gyrus (orbital)	L	0.0672515	0.0510753	0.0584795	0.0672043		0.14386	0.144713	0.218101	0.218548		0.216078	0.260692	0.266966	0.328674		0.350634	0.290014	0.28575	0.396294		0.413448	0.35655	0.317619	0.428061		0.485942	0.456672	0.360122	0.49327		0.497567	0.492534	0.393087	0.584082		0.546126	0.545163	0.446279	0.613305
	R	0.0643275	0.0591398	0.0657895	0.0389785		0.193275	0.114247	0.16306	0.154935		0.252242	0.212285	0.222183	0.243894		0.329799	0.295122	0.304866	0.347768		0.428969	0.347155	0.324201	0.379179		0.49711	0.438178	0.381247	0.429185		0.53515	0.502086	0.403942	0.548188		0.552646	0.563138	0.46229	0.593784
Middle frontal gyrus	L	0.0851852	0.0619176	0.0820663	0.0729391		0.270398	0.18702	0.182798	0.188814		0.348532	0.228165	0.263066	0.302236		0.415542	0.329281	0.389029	0.436864		0.481996	0.396746	0.437181	0.48025		0.539415	0.435198	0.489579	0.521666		0.578888	0.498535	0.511814	0.556989		0.608988	0.53613	0.550576	0.62613
	R	0.107811	0.0760305	0.0563272	0.0829109		0.258888	0.177859	0.166354	0.222682		0.292673	0.256995	0.244475	0.333948		0.354679	0.357523	0.347396	0.422171		0.427276	0.437593	0.434304	0.48155		0.512908	0.507735	0.483551	0.52152		0.574081	0.534134	0.532904	0.562122		0.604495	0.564254	0.579431	0.595225
Middle frontal gyrus (orbital)	L	0.0877193	0.0768817	0.0368421	0.0933692		0.238304	0.185695	0.152068	0.220814		0.287009	0.233423	0.212135	0.330445		0.407554	0.332531	0.283084	0.404249		0.486656	0.415806	0.334565	0.50822		0.538055	0.485799	0.345944	0.520016		0.536122	0.493013	0.395389	0.54699		0.554239	0.557078	0.451031	0.602595
	R	0.0614035	0.0459677	0.0675926	0.0954301		0.17273	0.165143	0.175355	0.254685		0.263324	0.252544	0.20644	0.365796		0.398051	0.360917	0.282124	0.464429		0.457831	0.457608	0.35882	0.539084		0.545509	0.495402	0.405761	0.544224		0.553729	0.526281	0.440795	0.604603		0.622698	0.585993	0.498729	0.630756
Inferior frontal gyrus (opercular)	L	0.0919103	0.061828	0.0982456	0.130421		0.282391	0.291705	0.246589	0.371153		0.404283	0.378548	0.321897	0.442765		0.464644	0.452027	0.420318	0.483456		0.564552	0.503573	0.526303	0.590858		0.582193	0.530745	0.564158	0.63555		0.639138	0.569403	0.588188	0.667022		0.64885	0.606157	0.615496	0.699565
	R	0.123392	0.145251	0.121011	0.21138		0.267349	0.334709	0.326601	0.412226		0.342752	0.472145	0.42765	0.491909		0.451562	0.567791	0.494996	0.582151		0.474374	0.602418	0.516228	0.592036		0.536231	0.605732	0.556588	0.65765		0.588214	0.628318	0.580079	0.665694		0.621567	0.684989	0.635745	0.68759
Inferior frontal gyrus (triangular)	L	0.0893762	0.1	0.0636174	0.143932		0.279288	0.306509	0.246983	0.299914		0.386269	0.416066	0.322841	0.385287		0.512301	0.434247	0.413187	0.447013		0.55	0.464747	0.49143	0.512593		0.575263	0.513479	0.563278	0.572447		0.600356	0.534419	0.594394	0.656803		0.641998	0.576081	0.6348	0.676266
	R	0.143567	0.130108	0.115497	0.170225		0.24875	0.297133	0.29097	0.394983		0.395767	0.418645	0.405484	0.459033		0.519035	0.502394	0.469647	0.571237		0.548258	0.550457	0.546938	0.655139		0.564161	0.584445	0.606929	0.717942		0.637212	0.646623	0.667894	0.722431		0.708834	0.677433	0.688762	0.728039
Inferior frontal gyrus (orbital)	L	0.0307018	0.0933692	0.0432749	0.062212		0.203049	0.132109	0.166569	0.186126		0.287935	0.264256	0.269704	0.319168		0.336454	0.384043	0.337197	0.387022		0.469671	0.441999	0.428928	0.466294		0.540988	0.491734	0.492055	0.496643		0.576977	0.498791	0.55008	0.57549		0.607313	0.561062	0.591225	0.628271
	R	0.0766082	0.0343702	0.102437	0.0932028		0.181746	0.130681	0.202033	0.210339		0.266927	0.265867	0.308987	0.315213		0.333921	0.417572	0.356338	0.429473		0.472973	0.450453	0.431533	0.517593		0.516445	0.527533	0.496118	0.562569		0.586491	0.561746	0.534283	0.601953		0.610273	0.596868	0.584938	0.628297
Rolandic operculum	L	0.455833	0.388105	0.412246	0.388804		0.621273	0.578176	0.602624	0.618702		0.660664	0.682876	0.663372	0.737716		0.68064	0.719143	0.694768	0.74157		0.694779	0.763055	0.73565	0.756		0.730873	0.775221	0.757176	0.782463		0.737097	0.771463	0.778953	0.801404		0.744936	0.797222	0.789415	0.807125
	R	0.449547	0.377621	0.390665	0.488938		0.570416	0.601201	0.596326	0.635444		0.619007	0.695932	0.672916	0.727643		0.676079	0.745264	0.707251	0.744025		0.713537	0.760677	0.743955	0.769431		0.741479	0.779715	0.769859	0.780133		0.763093	0.78615	0.772396	0.805373		0.769995	0.797388	0.790367	0.808048
Supplementary motor area	L	0.103655	0.110128	0.0818574	0.120049		0.260352	0.349943	0.224869	0.351764		0.4348	0.429606	0.367814	0.417905		0.523881	0.510917	0.497096	0.546391		0.57268	0.539368	0.530002	0.590091		0.645706	0.582765	0.553113	0.636522		0.681098	0.615071	0.601869	0.642775		0.694165	0.649741	0.632494	0.674633
	R	0.155611	0.148955	0.124241	0.183692		0.278964	0.384645	0.299585	0.396966		0.477656	0.51394	0.474302	0.44359		0.568363	0.551071	0.564437	0.56877		0.604783	0.639022	0.599615	0.615021		0.657222	0.662807	0.638795	0.636528		0.701222	0.666405	0.6446	0.667589		0.727879	0.715749	0.684977	0.681712
Olfactory cortex	L	0.0175439	0.00537634	0.00877193	0.016129		0.0210526	0.0325269	0.0246449	0.0467742		0.0269006	0.0433692	0.0633528	0.112231		0.0753968	0.0673067	0.202844	0.108084		0.0856238	0.101791	0.212389	0.166974		0.0874092	0.12161	0.253909	0.184805		0.16864	0.187722	0.298969	0.207476		0.174213	0.22827	0.327447	0.20994
	R	0.00877193	0.016129	0	0.0215054		0.0105263	0.0564516	0.0105263	0.0524194		0.0279866	0.119176	0.0409357	0.0960573		0.0496032	0.126756	0.142836	0.0935484		0.0909844	0.195664	0.190945	0.145315		0.124575	0.22478	0.292661	0.192063		0.206944	0.246303	0.309589	0.233275		0.270409	0.300284	0.334474	0.253382
Superior frontal gyrus (medial)	L	0.181705	0.142437	0.159176	0.118056		0.28095	0.251548	0.273897	0.328238		0.378597	0.325029	0.35138	0.400522		0.453904	0.400005	0.418051	0.456197		0.483845	0.449895	0.469271	0.537959		0.529591	0.507787	0.520218	0.572412		0.566212	0.533761	0.547227	0.615466		0.601785	0.560328	0.587499	0.639772
	R	0.156475	0.131304	0.225204	0.159974		0.327535	0.27381	0.33242	0.336654		0.382399	0.366523	0.444266	0.405608		0.489656	0.429477	0.474011	0.476479		0.511113	0.507929	0.526106	0.574813		0.544521	0.575312	0.590818	0.604102		0.587286	0.615371	0.621547	0.646607		0.634538	0.62596	0.626358	0.656993
Superior frontal gyrus (medial orbital)	L	0.173886	0.175486	0.24207	0.18085		0.326831	0.293932	0.390797	0.349581		0.416924	0.402058	0.510138	0.381746		0.484342	0.456757	0.553024	0.432654		0.532194	0.508276	0.616562	0.493236		0.581927	0.534791	0.710118	0.577711		0.636147	0.615294	0.728937	0.671524		0.645642	0.647902	0.746115	0.685444
	R	0.167813	0.190323	0.217258	0.192826		0.36796	0.311121	0.417874	0.33282		0.448425	0.424245	0.518964	0.389508		0.491596	0.460937	0.571868	0.452259		0.520296	0.519801	0.585004	0.519454		0.596462	0.564819	0.614953	0.567812		0.636148	0.609704	0.648474	0.624727		0.667431	0.639732	0.692275	0.686182
Gyrus rectus	L	0.119688	0.131797	0.148872	0.158868		0.287819	0.245587	0.276149	0.239638		0.394324	0.377283	0.424351	0.373241		0.427664	0.467392	0.499244	0.407622		0.472388	0.512975	0.583703	0.491308		0.55289	0.54868	0.591869	0.553185		0.625636	0.603597	0.627099	0.557305		0.67337	0.634828	0.669302	0.57052
	R	0.130117	0.12724	0.101754	0.156272		0.242091	0.215758	0.216945	0.252564		0.381345	0.319355	0.34803	0.345513		0.452615	0.399485	0.472872	0.42279		0.499261	0.501857	0.533197	0.466152		0.56899	0.515326	0.515343	0.508216		0.606981	0.552346	0.547603	0.570743		0.643693	0.595776	0.609417	0.600935
Insula	L	0.134238	0.22035	0.219187	0.195255		0.419884	0.410812	0.467049	0.44609		0.505049	0.550267	0.581379	0.58065		0.569861	0.643246	0.622475	0.669905		0.578473	0.648784	0.680762	0.687708		0.604961	0.71279	0.690938	0.71886		0.679336	0.711194	0.714285	0.727157		0.69899	0.726328	0.710392	0.734087
	R	0.175244	0.235172	0.204386	0.261973		0.390512	0.403355	0.455497	0.441723		0.456487	0.547029	0.578852	0.57887		0.532412	0.61481	0.628871	0.669833		0.594429	0.636314	0.686054	0.698021		0.607911	0.688854	0.704364	0.737655		0.647843	0.704688	0.71596	0.753609		0.678269	0.706361	0.736549	0.773928
Anterior cingulate and paracingulate gyri	L	0.0982456	0.170699	0.110624	0.139708		0.220649	0.369035	0.297424	0.273081		0.346087	0.443616	0.432331	0.345588		0.400357	0.489101	0.501806	0.451169		0.469043	0.543786	0.537207	0.538954		0.540385	0.564932	0.579608	0.547257		0.582638	0.601388	0.601276	0.581181		0.613257	0.616183	0.605196	0.640097
	R	0.175439	0.190576	0.0976747	0.202151		0.24159	0.335098	0.345493	0.321992		0.360668	0.414892	0.471384	0.423342		0.427693	0.472884	0.492051	0.533177		0.515717	0.540256	0.533497	0.589088		0.588332	0.575906	0.562761	0.638141		0.621313	0.612811	0.60052	0.677063		0.660334	0.641352	0.636239	0.688099
Median cingulate and paracingulate gyri	L	0.0898775	0.107168	0.094152	0.0827957		0.293233	0.305117	0.242579	0.234603		0.365825	0.425805	0.359577	0.269885		0.410431	0.470714	0.442256	0.395505		0.445706	0.513864	0.541367	0.468073		0.538699	0.548555	0.535032	0.492777		0.581684	0.582711	0.543482	0.512951		0.615664	0.603068	0.564223	0.56119
	R	0.107352	0.117249	0.131662	0.108193		0.246533	0.322757	0.295243	0.216016		0.267724	0.432491	0.386542	0.293086		0.33607	0.515894	0.399178	0.419017		0.431225	0.530271	0.487473	0.463754		0.554598	0.553032	0.515528	0.523858		0.605266	0.580724	0.571648	0.554051		0.632852	0.595535	0.595601	0.59219
Posterior cingulate gyrus	L	0.05	0.0467742	0.0638889	0.0647465		0.139836	0.161674	0.1563	0.172905		0.199986	0.246744	0.206624	0.255468		0.263765	0.370236	0.285587	0.273737		0.317332	0.450524	0.340482	0.340818		0.371695	0.475223	0.388518	0.395747		0.416416	0.519062	0.432706	0.487052		0.455163	0.576473	0.463128	0.515467
	R	0	0.0483871	0.0526316	0.0806452		0.0497076	0.110215	0.0877193	0.154032		0.138596	0.1367	0.106725	0.195923		0.182781	0.175288	0.166291	0.228219		0.198423	0.262628	0.231368	0.243596		0.212716	0.319214	0.307194	0.290829		0.273878	0.315487	0.383201	0.325731		0.374701	0.381635	0.413222	0.382139
Hippocampus	L	0	0.0147849	0.0207602	0.00698925		0.0233918	0.0365591	0.0599972	0.0120968		0.0233918	0.0758065	0.123661	0.036828		0.0467836	0.116065	0.130447	0.0627496		0.0673629	0.157853	0.172614	0.100582		0.10447	0.185992	0.229759	0.157572		0.146751	0.230922	0.263497	0.196736		0.197396	0.276795	0.32022	0.216174
	R	0	0	0.0175439	0		0	0.0322581	0.0175439	0		0	0.0322581	0.0152047	0		0	0.0322581	0.0157895	0		0.00584795	0.0322581	0.0338694	0.016129		0.00584795	0.0645161	0.0396686	0.016129		0.00584795	0.0510753	0.0405319	0.016129		0.0204678	0.0735407	0.0760209	0.0483871
Parahippocampal gyrus	L	0.0175439	0.0311828	0.0482456	0.0349462		0.0438596	0.040553	0.0983431	0.0860215		0.074826	0.119937	0.163367	0.149053		0.165434	0.172408	0.204263	0.191789		0.2169	0.256749	0.27124	0.232809		0.296825	0.361391	0.321066	0.274158		0.425685	0.400261	0.386121	0.334222		0.452156	0.447786	0.451947	0.406732
	R	0.0116959	0.0349462	0.0619883	0.0298387		0.0370533	0.0975806	0.0841688	0.106772		0.0947169	0.14707	0.18804	0.13512		0.174405	0.267571	0.180416	0.213913		0.239198	0.364449	0.263231	0.255271		0.294295	0.391186	0.319773	0.327845		0.40496	0.425589	0.400967	0.401021		0.448213	0.47824	0.456665	0.432007
Amygdala	L	0	0	0.0116959	0.016129		0.0146199	0.00268817	0.0467836	0.0510753		0.0146199	0.0403226	0.0842105	0.0698925		0.0380117	0.0564516	0.116249	0.122312		0.0453216	0.130108	0.198552	0.134716		0.0576023	0.184677	0.227604	0.2053		0.0851086	0.189068	0.233779	0.22942		0.126462	0.209349	0.286076	0.256994
	R	0.0175439	0.00806452	0.0131579	0.0236559		0.0614035	0.038172	0.0969089	0.0511137		0.0678363	0.0742608	0.145062	0.0920053		0.0976608	0.083651	0.195356	0.111711		0.12633	0.178294	0.242463	0.157628		0.176984	0.197095	0.29445	0.233631		0.244181	0.234041	0.327683	0.245959		0.283608	0.250587	0.353247	0.265673
Calcarine fissure and surrounding cortex	L	0.625313	0.692921	0.718811	0.649949		0.744458	0.765282	0.801775	0.748637		0.80731	0.811934	0.850035	0.794968		0.798161	0.823807	0.852389	0.831382		0.83623	0.836217	0.861843	0.840552		0.840001	0.844681	0.866778	0.860847		0.849411	0.845525	0.883904	0.857357		0.848769	0.84659	0.89885	0.857954
	R	0.701225	0.768945	0.714495	0.725358		0.770885	0.815817	0.831788	0.815092		0.822621	0.906871	0.889801	0.844787		0.829016	0.911162	0.893553	0.913675		0.863255	0.915206	0.891973	0.910158		0.879794	0.940528	0.886835	0.895002		0.894	0.93417	0.911349	0.908226		0.889906	0.919649	0.921839	0.90485
Cuneus	L	0.570774	0.631151	0.579456	0.556074		0.635979	0.742981	0.748183	0.708199		0.733075	0.796543	0.816283	0.776068		0.781964	0.812331	0.839954	0.807047		0.7941	0.814545	0.854054	0.815906		0.811748	0.814948	0.848994	0.828332		0.832913	0.831676	0.851067	0.843249		0.838888	0.841322	0.860893	0.842575
	R	0.471733	0.625781	0.540439	0.50489		0.591756	0.700935	0.705615	0.617046		0.6598	0.716163	0.735337	0.67344		0.765526	0.733288	0.748361	0.726887		0.761712	0.745223	0.758554	0.748217		0.764463	0.77599	0.759312	0.741836		0.794343	0.79861	0.802828	0.778831		0.798804	0.798385	0.824536	0.794875
Lingual gyrus	L	0.616715	0.645438	0.650958	0.609386		0.738502	0.710635	0.724861	0.724383		0.759573	0.751427	0.768931	0.727609		0.801301	0.764147	0.803468	0.769443		0.799083	0.766697	0.826533	0.789341		0.809347	0.756634	0.839533	0.803082		0.817349	0.766432	0.839051	0.812563		0.817591	0.762239	0.84005	0.807909
	R	0.59668	0.646793	0.635418	0.588446		0.689716	0.714991	0.714515	0.685259		0.71792	0.724167	0.757545	0.723673		0.725182	0.73043	0.791326	0.753505		0.752764	0.738228	0.789476	0.763283		0.780846	0.74354	0.796257	0.782778		0.792004	0.757895	0.809492	0.792988		0.811583	0.776951	0.818575	0.792551
Superior occipital gyrus	L	0.492551	0.578263	0.536912	0.539593		0.619753	0.663927	0.732544	0.687881		0.707346	0.731779	0.74729	0.748989		0.770792	0.743044	0.7861	0.781472		0.797047	0.770067	0.79083	0.808119		0.82197	0.807997	0.828288	0.822407		0.821062	0.827524	0.849797	0.836682		0.819086	0.835587	0.865473	0.844219
	R	0.438113	0.385633	0.413811	0.3805		0.646434	0.530015	0.630761	0.544991		0.694282	0.610196	0.683139	0.641151		0.7431	0.649613	0.71586	0.677968		0.779343	0.707064	0.751983	0.713797		0.805622	0.747658	0.756854	0.727388		0.800835	0.778277	0.783022	0.742061		0.814144	0.777824	0.801332	0.748906
Middle occipital gyrus	L	0.442553	0.386432	0.39395	0.431319		0.601042	0.676444	0.617352	0.563809		0.708317	0.728435	0.698885	0.633614		0.727555	0.754258	0.740367	0.704335		0.786828	0.76273	0.783146	0.724002		0.832716	0.785381	0.805192	0.757133		0.83794	0.808318	0.815598	0.77507		0.845466	0.819047	0.829282	0.789798
	R	0.445795	0.354314	0.406099	0.463665		0.664905	0.515428	0.605336	0.5614		0.698963	0.647845	0.696205	0.634039		0.703963	0.694199	0.71621	0.708286		0.734046	0.725008	0.750754	0.729385		0.754799	0.732119	0.772206	0.736496		0.760703	0.740025	0.78511	0.746588		0.774876	0.747419	0.793143	0.764676
Inferior occipital gyrus	L	0.348726	0.416007	0.319396	0.32509		0.539338	0.650287	0.548104	0.522667		0.615085	0.703851	0.672939	0.623664		0.671503	0.742473	0.725167	0.687901		0.703658	0.776235	0.744646	0.75914		0.724335	0.790886	0.765775	0.776597		0.759254	0.808131	0.797139	0.786018		0.762455	0.808028	0.795657	0.794674
	R	0.346825	0.335804	0.260234	0.344444		0.582537	0.558281	0.496735	0.50048		0.706106	0.661124	0.611686	0.662679		0.716411	0.729321	0.709335	0.704109		0.7516	0.789189	0.75987	0.717078		0.755262	0.788832	0.784349	0.739835		0.779242	0.793245	0.787305	0.754055		0.78693	0.812049	0.786075	0.751883
Fusiform gyrus	L	0.402012	0.429207	0.46914	0.375813		0.549175	0.65655	0.641721	0.594979		0.634262	0.686148	0.684671	0.654667		0.665249	0.719006	0.707214	0.691899		0.727086	0.74085	0.73402	0.703578		0.728016	0.74969	0.740734	0.730509		0.739075	0.757407	0.754183	0.755596		0.743904	0.759512	0.752947	0.743186
	R	0.402027	0.426338	0.445621	0.369342		0.578574	0.66483	0.659048	0.626185		0.655376	0.68504	0.684915	0.710147		0.685121	0.734366	0.705922	0.735164		0.719439	0.751702	0.75029	0.74336		0.734074	0.759163	0.765216	0.749908		0.735208	0.750735	0.776133	0.753328		0.74663	0.750846	0.779698	0.762903
Postcentral gyrus	L	0.497578	0.420336	0.371208	0.446134		0.587039	0.581226	0.523928	0.59343		0.649658	0.652064	0.620416	0.665651		0.691746	0.706214	0.647675	0.711757		0.69811	0.733059	0.692715	0.755801		0.712119	0.742191	0.73153	0.771685		0.728095	0.748114	0.756409	0.776431		0.75222	0.774692	0.768079	0.789338
	R	0.620537	0.492595	0.483041	0.501286		0.710557	0.651931	0.663334	0.656257		0.725385	0.717817	0.713182	0.686608		0.730395	0.720425	0.731676	0.745436		0.731013	0.74677	0.752522	0.779578		0.759592	0.770184	0.80297	0.796096		0.768456	0.784647	0.813719	0.807123		0.797793	0.780847	0.794827	0.810572
Superior parietal gyrus	L	0.105897	0.0867384	0.0878202	0.0959805		0.23753	0.261793	0.204551	0.191048		0.337246	0.372212	0.338444	0.316054		0.45828	0.490331	0.461885	0.418341		0.522742	0.596791	0.522238	0.496355		0.575439	0.620319	0.573621	0.551258		0.617248	0.654048	0.57496	0.58759		0.66844	0.682754	0.58982	0.6172
	R	0.118581	0.0884409	0.0614035	0.0986559		0.229581	0.257482	0.176242	0.250336		0.405381	0.345827	0.32044	0.389216		0.488513	0.452482	0.388337	0.450573		0.538321	0.543616	0.466706	0.477614		0.581778	0.579564	0.544061	0.5283		0.619022	0.619459	0.589636	0.54513		0.618258	0.665797	0.634178	0.582002
Inferior parietal gyrus	L	0.0617934	0.0534946	0.0637427	0.111079		0.178732	0.204576	0.23694	0.237304		0.241505	0.283417	0.331161	0.331243		0.38746	0.409115	0.402761	0.393842		0.472101	0.489998	0.421612	0.453427		0.515966	0.523587	0.493191	0.490475		0.585442	0.567764	0.554454	0.526928		0.632357	0.596135	0.607764	0.584698
	R	0.0925647	0.0830645	0.0780702	0.143846		0.216487	0.246002	0.196561	0.294323		0.316833	0.359351	0.26735	0.41801		0.427158	0.419048	0.357202	0.46932		0.514978	0.478883	0.392207	0.558147		0.588333	0.535139	0.48873	0.591619		0.625042	0.58165	0.540056	0.602042		0.660753	0.598797	0.577534	0.647212
Supramarginal gyrus	L	0.241562	0.129846	0.123705	0.180223		0.333039	0.356933	0.376375	0.392075		0.46383	0.495281	0.45134	0.498307		0.560966	0.51434	0.534018	0.592231		0.622218	0.56837	0.594483	0.665878		0.664944	0.606726	0.676582	0.692299		0.667174	0.63754	0.757893	0.727682		0.706814	0.660528	0.764636	0.743775
	R	0.190351	0.127611	0.132038	0.154083		0.322536	0.341179	0.448552	0.324322		0.456353	0.409283	0.493412	0.467108		0.520763	0.464578	0.570043	0.569375		0.588123	0.471372	0.614983	0.61887		0.63714	0.535976	0.67208	0.655583		0.658333	0.600689	0.711417	0.710493		0.705546	0.632585	0.724427	0.714329
Angular gyrus	L	0.0619883	0.0725806	0.0988304	0.120968		0.180068	0.222942	0.276928	0.197478		0.302506	0.353985	0.323593	0.254412		0.333651	0.394704	0.383873	0.3349		0.408466	0.490948	0.437397	0.406549		0.456363	0.501957	0.479879	0.48282		0.582578	0.578473	0.537547	0.525414		0.606845	0.608041	0.57503	0.558811
	R	0.057839	0.0596774	0.122863	0.0869794		0.243175	0.170129	0.276855	0.215963		0.367786	0.257078	0.302025	0.328604		0.449869	0.382329	0.452837	0.432238		0.485825	0.495279	0.506706	0.489496		0.477744	0.5549	0.526374	0.548473		0.544149	0.604568	0.581488	0.590811		0.600974	0.599409	0.628239	0.613546
Precuneus	L	0.0409496	0.0596774	0.0839181	0.0480607		0.161889	0.21713	0.223677	0.152206		0.245038	0.328263	0.310762	0.241042		0.323795	0.420431	0.416809	0.326805		0.432225	0.4497	0.460206	0.418728		0.469178	0.528747	0.491817	0.444937		0.501628	0.558575	0.536895	0.471416		0.537256	0.5677	0.601581	0.518519
	R	0.12193	0.0287634	0.123782	0.0416667		0.253066	0.157258	0.226218	0.146759		0.342632	0.316795	0.306962	0.246431		0.404324	0.444515	0.401958	0.297201		0.474193	0.463715	0.451504	0.418401		0.529888	0.549942	0.521914	0.43727		0.608987	0.591809	0.564521	0.506368		0.628898	0.59744	0.615892	0.549737
Paracentral lobule	L	0.202054	0.324821	0.113158	0.243203		0.326523	0.395274	0.312559	0.408737		0.384893	0.461501	0.405587	0.46805		0.456618	0.535901	0.471693	0.529244		0.53315	0.560804	0.532394	0.589754		0.611475	0.620468	0.573715	0.62157		0.662599	0.647951	0.640739	0.64265		0.675704	0.696679	0.673307	0.697441
	R	0.215562	0.289478	0.0915205	0.248925		0.345631	0.403714	0.311466	0.394675		0.386932	0.43708	0.383204	0.484837		0.474739	0.543954	0.451384	0.536534		0.573012	0.568883	0.464854	0.542629		0.60569	0.62895	0.495461	0.561608		0.671356	0.666484	0.512854	0.611358		0.678599	0.706682	0.570504	0.668934
Caudate nucleus	L	0	0	0	0		0.0233918	0.0322581	0.0175439	0		0.0352966	0.112903	0.0365497	0.0268817		0.0538012	0.107527	0.0810359	0.0806452		0.0874269	0.140681	0.126836	0.111828		0.0825055	0.204724	0.136062	0.145161		0.145521	0.216078	0.18803	0.196505		0.196767	0.275768	0.234446	0.235215
	R	0	0	0.00584795	0		0.00584795	0.0295699	0.0380117	0		0.0482456	0.0967742	0.0847953	0.0430108		0.057245	0.104839	0.105848	0.0741935		0.103524	0.152867	0.174102	0.0930108		0.133246	0.227355	0.192391	0.146237		0.165003	0.229601	0.270913	0.160964		0.189308	0.283207	0.309184	0.209731
Lenticular nucleus, putamen	L	0.0254386	0.0155914	0.0789474	0.0333333		0.0906433	0.0922043	0.157282	0.0748805		0.128894	0.173161	0.239286	0.155114		0.229569	0.220454	0.2829	0.228802		0.277186	0.288715	0.331898	0.302592		0.319994	0.337427	0.37747	0.358023		0.373345	0.382716	0.424808	0.43548		0.395363	0.413782	0.450825	0.478045
	R	0.0511696	0.0215054	0.0675439	0.0927419		0.0830549	0.0825269	0.150877	0.173656		0.131558	0.170148	0.227332	0.254301		0.22481	0.235588	0.324666	0.302034		0.295783	0.343988	0.369997	0.372829		0.359905	0.38312	0.408161	0.43645		0.470395	0.476267	0.470975	0.495762		0.480528	0.503047	0.492875	0.515139
Lenticular nucleus, pallidum	L	0	0	0.0146199	0		0	0.016129	0.0672515	0.016129		0.0175439	0.0376344	0.0663743	0.016129		0.0409357	0.0658602	0.080117	0.0483871		0.116959	0.103763	0.121157	0.0658602		0.152047	0.116974	0.123148	0.14738		0.154553	0.150614	0.175184	0.201496		0.162879	0.161927	0.20949	0.211358
	R	0.0526316	0.0134409	0.0415205	0.0486559		0.0805068	0.0580645	0.138262	0.0822581		0.0990114	0.104762	0.170013	0.158346		0.141834	0.144193	0.215693	0.195114		0.21282	0.235281	0.266244	0.261414		0.282053	0.298965	0.330099	0.295302		0.365208	0.37236	0.389853	0.375033		0.38138	0.378901	0.440328	0.420648
Thalamus	L	0	0	0.00175439	0.0188172		0.0175439	0.00698925	0.0121136	0.0228495		0.0526316	0.0395161	0.0248538	0.0145161		0.0526316	0.100429	0.0464738	0.0423963		0.0636893	0.154719	0.107747	0.0692524		0.146733	0.166735	0.120767	0.104252		0.211354	0.18271	0.148201	0.165555		0.254693	0.220216	0.208176	0.201792
	R	0.00818713	0	0	0.00537634		0.0210526	0.00268817	0.00208855	0.0295699		0.0394876	0.0123656	0.0075188	0.034767		0.0558952	0.0672043	0.0786828	0.065297		0.0939193	0.148393	0.120502	0.106259		0.169516	0.158735	0.129159	0.141646		0.210652	0.195262	0.216551	0.196757		0.262529	0.232619	0.248127	0.246981
Heschl gyrus	L	0.257895	0.216033	0.33293	0.394355		0.460847	0.481499	0.44364	0.52571		0.589989	0.600313	0.544833	0.588321		0.586965	0.679538	0.659998	0.616617		0.649213	0.725851	0.764534	0.713048		0.692302	0.751509	0.765541	0.743977		0.696588	0.780993	0.823802	0.781037		0.705899	0.823606	0.833809	0.790149
	R	0.331941	0.26595	0.375188	0.392051		0.555518	0.562359	0.550596	0.550877		0.603245	0.729189	0.672898	0.622183		0.62723	0.763897	0.727879	0.687651		0.689247	0.803636	0.740395	0.712109		0.709319	0.825074	0.746155	0.744702		0.732717	0.824166	0.755037	0.736682		0.737852	0.848678	0.770787	0.75346
Superior temporal gyrus	L	0.350371	0.396517	0.391004	0.35361		0.527045	0.565786	0.619122	0.55095		0.590861	0.651411	0.679174	0.64756		0.617354	0.673757	0.687538	0.652029		0.630244	0.698832	0.698709	0.705955		0.666924	0.701787	0.731283	0.733968		0.703871	0.718945	0.743057	0.74354		0.71266	0.733873	0.756319	0.744017
	R	0.321927	0.391899	0.358146	0.331257		0.500278	0.554031	0.541432	0.56721		0.58936	0.636935	0.641168	0.587804		0.631427	0.674126	0.657792	0.619279		0.636289	0.705596	0.673971	0.664468		0.667454	0.716691	0.684636	0.709224		0.693672	0.729314	0.710364	0.714683		0.703984	0.744834	0.724516	0.734973
Temporal pole: superior temporal gyrus	L	0.0967558	0.137442	0.105368	0.0989503		0.27563	0.251859	0.248333	0.279875		0.453977	0.391274	0.425416	0.429075		0.529772	0.457373	0.47624	0.494048		0.57803	0.481215	0.511195	0.575763		0.576018	0.524114	0.60106	0.640039		0.594051	0.610657	0.614713	0.629604		0.643286	0.616751	0.66617	0.658018
	R	0.12105	0.108852	0.166444	0.0811252		0.222687	0.244021	0.321446	0.243252		0.384394	0.386469	0.413458	0.388791		0.509925	0.46651	0.469301	0.455169		0.555643	0.512034	0.51099	0.541865		0.630923	0.583374	0.562252	0.612693		0.660003	0.605365	0.571298	0.65644		0.673567	0.637039	0.637806	0.683131
Middle temporal gyrus	L	0.266576	0.131048	0.164785	0.129263		0.404688	0.326044	0.320283	0.335221		0.519561	0.430623	0.452076	0.459049		0.613594	0.497223	0.534383	0.522727		0.62966	0.554997	0.575499	0.615393		0.663165	0.584598	0.626213	0.656519		0.665832	0.619727	0.644638	0.665974		0.685333	0.636628	0.664633	0.680643
	R	0.212708	0.123554	0.201706	0.101539		0.413502	0.320508	0.362104	0.30187		0.533548	0.411624	0.489313	0.452926		0.610462	0.504129	0.528129	0.551011		0.638993	0.544693	0.56791	0.642793		0.649938	0.616938	0.617563	0.646671		0.667925	0.653292	0.647608	0.661785		0.677367	0.656397	0.675467	0.672529
Temporal pole: middle temporal gyrus	L	0.0307018	0.0497312	0.0588972	0.0349462		0.081384	0.138415	0.139599	0.121774		0.200153	0.182378	0.2411	0.194353		0.320216	0.233901	0.276239	0.261821		0.35167	0.338859	0.395752	0.307		0.38113	0.385366	0.41391	0.391507		0.455839	0.407795	0.447179	0.400263		0.543361	0.431866	0.507892	0.446
	R	0.0566277	0.0620968	0.0467836	0.0331541		0.134656	0.149923	0.139829	0.171804		0.229395	0.236694	0.231801	0.212794		0.282595	0.341656	0.331662	0.280908		0.35389	0.370058	0.415776	0.364228		0.372663	0.414879	0.447662	0.458671		0.425927	0.461045	0.46876	0.507263		0.492729	0.469717	0.530741	0.518693
Inferior temporal gyrus	L	0.149791	0.126767	0.105569	0.148144		0.283412	0.254195	0.247956	0.257565		0.442438	0.340941	0.392498	0.324521		0.555652	0.409577	0.463884	0.453658		0.587077	0.49436	0.495988	0.553236		0.590985	0.577204	0.573822	0.625629		0.641761	0.598639	0.650428	0.664808		0.654085	0.607416	0.669028	0.682797
	R	0.141804	0.0736559	0.142593	0.0932284		0.3499	0.196144	0.291125	0.2643		0.47226	0.315586	0.358047	0.385344		0.522228	0.439311	0.434768	0.50908		0.547762	0.493388	0.494889	0.551863		0.588091	0.538925	0.558338	0.603371		0.614672	0.541091	0.618606	0.650847		0.651048	0.581838	0.634273	0.668865
The data are presented as the means. CONMENS, menstrual phase of the control group; CONPOV, periovulatory phase of the control group; PDMMENS, menstrual phase of the primary dysmenorrhea group; PDMPOV, periovulatory phase of the primary dysmenorrhea group; L, left; R, right.
