# Supplementary material for: Unaltered intrinsic functional brain architecture in young women with primary dysmenorrhea
Source: Sci Rep. 2018 Aug 28;8:12971. doi: 10.1038/s41598-018-30827-6 (PMC6113269; doi:10.1038/s41598-018-30827-6)
Supplement: Supplementary file 4 — Table S3 [file 41598_2018_30827_MOESM4_ESM.xlsx]

## Sheet: 工作表1
Table S3. Regional network metrics of the weighted network constructed by parcellated cerebral regions according to the Harvard-Oxford atlases (cost 0.03-0.10)
Clustering coefficient		Cost 0.03					Cost 0.04					Cost 0.05					Cost 0.06					Cost 0.07					Cost 0.08					Cost 0.09					Cost 0.10
Harvard-Oxford atlases	R/L	PDMMENS	CONMENS	PDMPOV	CONPOV		PDMMENS	CONMENS	PDMPOV	CONPOV		PDMMENS	CONMENS	PDMPOV	CONPOV		PDMMENS	CONMENS	PDMPOV	CONPOV		PDMMENS	CONMENS	PDMPOV	CONPOV		PDMMENS	CONMENS	PDMPOV	CONPOV		PDMMENS	CONMENS	PDMPOV	CONPOV		PDMMENS	CONMENS	PDMPOV	CONPOV
Frontal Pole	L	0.147987	0.183046	0.14661	0.189907		0.287437	0.251391	0.2122	0.293131		0.300775	0.311392	0.294374	0.349188		0.312915	0.342696	0.301609	0.362793		0.310413	0.343435	0.3532	0.341195		0.310649	0.34701	0.360715	0.358492		0.316558	0.34748	0.360798	0.382596		0.326154	0.354434	0.359878	0.381142
Insular Cortex	L	0.310179	0.342385	0.38276	0.345146		0.392939	0.4491	0.470921	0.488733		0.435286	0.477262	0.471581	0.484075		0.480438	0.478157	0.463153	0.463512		0.454692	0.451581	0.463426	0.453435		0.441337	0.453576	0.474105	0.441373		0.426694	0.446447	0.465856	0.44286		0.422157	0.434247	0.462194	0.430242
Superior Frontal Gyrus	L	0.216392	0.164453	0.119933	0.223218		0.279668	0.268382	0.242358	0.353462		0.379888	0.321531	0.290816	0.368124		0.394068	0.334753	0.332394	0.372977		0.40732	0.353437	0.353242	0.390129		0.407454	0.368741	0.394216	0.383957		0.40599	0.36536	0.40022	0.398944		0.391587	0.363166	0.400749	0.389474
Middle Frontal Gyrus	L	0.204866	0.160106	0.129449	0.147436		0.258151	0.259558	0.198071	0.237731		0.377305	0.311586	0.27542	0.288648		0.392176	0.315911	0.326272	0.312707		0.395897	0.342022	0.337781	0.349126		0.402489	0.357328	0.350811	0.354244		0.400094	0.357768	0.364962	0.391905		0.412285	0.353838	0.365879	0.401651
Inferior Frontal Gyrus, pars triangularis	L	0.101983	0.138131	0.1323	0.179845		0.227672	0.306892	0.194382	0.315474		0.294737	0.288924	0.269662	0.366999		0.386275	0.327005	0.359034	0.377859		0.400555	0.383179	0.385241	0.375004		0.439123	0.40575	0.409698	0.403877		0.439381	0.39523	0.415575	0.39834		0.424201	0.419512	0.421224	0.396997
Inferior Frontal Gyrus, pars opercularis	L	0.102444	0.089148	0.103296	0.141188		0.242657	0.191624	0.247929	0.282257		0.264336	0.232953	0.289549	0.304684		0.318761	0.291968	0.313934	0.350227		0.339276	0.316276	0.33185	0.385721		0.398055	0.352675	0.404404	0.421754		0.417513	0.361238	0.425545	0.434504		0.418492	0.398428	0.439202	0.425806
Precentral Gyrus	L	0.529288	0.56219	0.542355	0.565861		0.561339	0.559184	0.581131	0.553126		0.538061	0.540309	0.550574	0.544512		0.523767	0.535834	0.53873	0.505765		0.495867	0.51407	0.52483	0.499174		0.482465	0.493371	0.511914	0.483174		0.47414	0.485783	0.498435	0.465833		0.466073	0.481598	0.488675	0.458224
Temporal Pole	L	0.136044	0.160973	0.187829	0.163289		0.245642	0.233192	0.298048	0.240969		0.324497	0.291538	0.378929	0.299281		0.335373	0.309219	0.408322	0.311338		0.35458	0.327707	0.41844	0.333083		0.356386	0.344256	0.385437	0.344614		0.354386	0.330619	0.383096	0.365604		0.363259	0.330318	0.382269	0.363127
Anterior Superior Temporal Gyrus	L	0.385005	0.258597	0.361597	0.298123		0.447058	0.398196	0.508057	0.345703		0.436268	0.423521	0.502263	0.411197		0.482196	0.469122	0.540612	0.460419		0.494108	0.454366	0.54454	0.486921		0.489301	0.460526	0.556875	0.466889		0.465345	0.487865	0.526645	0.491991		0.472673	0.476456	0.544399	0.501338
Posterior Superior Temporal Gyrus	L	0.288518	0.271435	0.378696	0.277675		0.356177	0.393714	0.421764	0.366535		0.365678	0.383912	0.415561	0.382326		0.413483	0.396938	0.446342	0.392922		0.432	0.390552	0.446212	0.415021		0.437716	0.418808	0.451179	0.420285		0.436715	0.419704	0.443154	0.454023		0.43658	0.425745	0.466115	0.4274
Anterior Middle Temporal Gyrus	L	0.215225	0.143428	0.110382	0.167897		0.30004	0.212137	0.247818	0.268089		0.392718	0.280242	0.312997	0.308236		0.372873	0.299717	0.389258	0.32453		0.395185	0.344859	0.386197	0.33666		0.397589	0.366926	0.41639	0.382938		0.380477	0.387783	0.437511	0.394288		0.387593	0.405297	0.44287	0.394428
Posterior Middle Temporal Gyrus	L	0.255289	0.185049	0.187228	0.301717		0.321767	0.273599	0.277011	0.356135		0.344999	0.334188	0.289411	0.375467		0.390247	0.382464	0.327576	0.402175		0.38385	0.38853	0.354325	0.39027		0.386378	0.384712	0.349078	0.405545		0.383594	0.39052	0.374571	0.414252		0.398481	0.384018	0.383258	0.42196
Temporoccipital part of Middle Temporal Gyrus	L	0.220517	0.136275	0.126166	0.212466		0.32671	0.309543	0.305265	0.294101		0.363009	0.328336	0.359068	0.365545		0.40746	0.371042	0.39164	0.425809		0.435437	0.416954	0.392116	0.463205		0.447576	0.414085	0.391136	0.460909		0.445649	0.40875	0.399418	0.463444		0.442517	0.410818	0.38971	0.452457
Anterior Inferior Temporal Gyrus	L	0.0626156	0.0619816	0.0211095	0.0521282		0.0841936	0.121196	0.0681254	0.100777		0.127692	0.170809	0.0999895	0.132096		0.186808	0.178122	0.159977	0.215814		0.290333	0.21375	0.216652	0.236688		0.334597	0.205158	0.259413	0.226026		0.373658	0.245704	0.317618	0.272823		0.387747	0.299339	0.324291	0.289065
Posterior Inferior Temporal Gyrus	L	0.0419873	0.0662475	0.0464468	0.0745487		0.136862	0.138905	0.166855	0.109339		0.175016	0.197048	0.244584	0.143132		0.237339	0.24541	0.256291	0.173981		0.26768	0.267053	0.252136	0.224903		0.293931	0.273534	0.285641	0.256057		0.324651	0.271257	0.326266	0.274966		0.358988	0.315986	0.370897	0.303211
Temporoccipital part of Inferior Temporal Gyrus	L	0.0831764	0.158645	0.148202	0.144883		0.257303	0.291778	0.200331	0.290396		0.341299	0.336581	0.272809	0.370964		0.4123	0.357733	0.330578	0.377303		0.416177	0.353387	0.338035	0.417907		0.423317	0.401364	0.352319	0.417994		0.446114	0.427517	0.366645	0.417405		0.440776	0.424881	0.401691	0.439905
Postcentral Gyrus	L	0.672348	0.649181	0.606125	0.700199		0.619159	0.622728	0.612713	0.6862		0.605887	0.598988	0.609269	0.685473		0.588734	0.603872	0.571208	0.637823		0.582952	0.58763	0.539825	0.603257		0.559367	0.557396	0.527003	0.584388		0.546783	0.550154	0.522846	0.572103		0.528891	0.535514	0.508524	0.548223
Superior Parietal Lobule	L	0.375817	0.4381	0.301876	0.246332		0.433367	0.455957	0.368519	0.393008		0.466147	0.510616	0.466682	0.471723		0.479695	0.537965	0.490909	0.489589		0.497648	0.543263	0.478332	0.512934		0.531345	0.531099	0.470897	0.501241		0.534677	0.523313	0.474298	0.5133		0.528396	0.526419	0.468434	0.515615
Anterior Supramarginal Gyrus	L	0.288799	0.236416	0.285288	0.238324		0.346908	0.33586	0.337401	0.368017		0.400218	0.387767	0.452507	0.450493		0.468935	0.407294	0.478036	0.450072		0.458525	0.421368	0.48961	0.450017		0.452101	0.415001	0.491082	0.468191		0.464813	0.405568	0.514598	0.469544		0.472373	0.399078	0.481245	0.479856
Posterior Supramarginal Gyrus	L	0.291839	0.215522	0.102885	0.25607		0.369784	0.268887	0.201033	0.338071		0.414749	0.323475	0.25152	0.343928		0.444077	0.387572	0.274605	0.414335		0.42766	0.366321	0.319316	0.401358		0.425167	0.378251	0.350448	0.421795		0.414349	0.364564	0.335478	0.41881		0.4101	0.363884	0.341024	0.420294
Angular Gyrus	L	0.275377	0.223922	0.210851	0.224788		0.366234	0.308024	0.331956	0.365658		0.364503	0.361856	0.393798	0.381971		0.363281	0.39031	0.374765	0.426162		0.392274	0.386738	0.407113	0.429282		0.405509	0.388036	0.425035	0.425276		0.395702	0.416014	0.422595	0.43451		0.404543	0.419006	0.416221	0.423283
Superior Lateral Occipital Cortex	L	0.200387	0.162676	0.144596	0.144086		0.264348	0.241062	0.281505	0.261644		0.283641	0.301571	0.334919	0.317023		0.301224	0.321691	0.369743	0.341687		0.331725	0.34464	0.4154	0.368958		0.313121	0.332719	0.408624	0.356675		0.315647	0.345181	0.358745	0.367114		0.336827	0.343522	0.348869	0.367405
Inferior Lateral Occipital Cortex	L	0.493609	0.447692	0.484772	0.473722		0.517478	0.544911	0.538486	0.493588		0.523481	0.557402	0.540084	0.531357		0.535042	0.569416	0.552018	0.529642		0.520337	0.547494	0.576037	0.535836		0.512092	0.535011	0.580719	0.531951		0.508679	0.523816	0.5613	0.544063		0.494766	0.502522	0.542023	0.530169
Intracalcarine Cortex	L	0.704349	0.812799	0.783405	0.75801		0.725678	0.801824	0.832054	0.781602		0.729515	0.790472	0.852836	0.79542		0.715179	0.746071	0.832166	0.775874		0.713219	0.740729	0.820045	0.773252		0.685818	0.71668	0.803732	0.769559		0.676353	0.704165	0.774144	0.750017		0.671447	0.674562	0.754664	0.73623
Frontal Medial Cortex	L	0.0853807	0.0384043	0.0471103	0.0596681		0.155905	0.0796281	0.110686	0.118757		0.248627	0.15539	0.203299	0.182157		0.298057	0.168255	0.22947	0.243621		0.302518	0.240072	0.261416	0.23717		0.315409	0.26819	0.274436	0.251517		0.316747	0.28922	0.305129	0.310937		0.344122	0.30971	0.310601	0.338905
Supplementary Motor Cortex	L	0.474443	0.526181	0.324636	0.436471		0.566221	0.635725	0.43772	0.572767		0.659429	0.659784	0.560205	0.636434		0.66593	0.680841	0.611539	0.660307		0.652853	0.667871	0.632305	0.689229		0.64166	0.657602	0.674693	0.657255		0.622348	0.638193	0.672273	0.647231		0.619293	0.624968	0.687923	0.625466
Subcallosal Cortex	L	0.0224404	0.0152274	0.0163638	0.0442052		0.0845302	0.0384408	0.0657134	0.12411		0.0887609	0.0825804	0.0859081	0.147795		0.132277	0.136151	0.149371	0.155622		0.198299	0.168806	0.171467	0.181735		0.230611	0.182805	0.198211	0.17128		0.229552	0.189948	0.250745	0.209636		0.229821	0.208551	0.254515	0.213181
Paracingulate Cortex	L	0.224128	0.184804	0.246781	0.242448		0.323429	0.27782	0.350955	0.303134		0.378169	0.378088	0.364357	0.429897		0.401244	0.375946	0.386491	0.451193		0.398691	0.399882	0.349235	0.407933		0.373575	0.398513	0.392754	0.38271		0.377145	0.389531	0.394849	0.386658		0.377439	0.390847	0.392914	0.391397
Anterior Cingulate Gyrus	L	0.244579	0.237465	0.314216	0.275342		0.347743	0.354993	0.355293	0.348555		0.380795	0.411475	0.385377	0.453468		0.398337	0.405711	0.381175	0.466133		0.391434	0.435807	0.386791	0.493027		0.39167	0.444972	0.388853	0.502316		0.391731	0.436173	0.386664	0.487472		0.39749	0.442429	0.38003	0.479765
Posterior Cingulate Gyrus	L	0.292893	0.335139	0.372654	0.31983		0.39642	0.451954	0.467238	0.419023		0.457188	0.457578	0.461822	0.456037		0.446961	0.446988	0.459129	0.465392		0.43991	0.473175	0.421849	0.480689		0.441729	0.468625	0.410011	0.444761		0.448811	0.45758	0.398618	0.427844		0.450906	0.454087	0.395814	0.432558
Precuneus Cortex	L	0.390362	0.342086	0.356477	0.326721		0.435216	0.422624	0.423472	0.498163		0.438791	0.407773	0.432199	0.566343		0.455235	0.413515	0.453788	0.55372		0.459124	0.463	0.422979	0.530762		0.47183	0.49027	0.4292	0.513999		0.455317	0.487197	0.431389	0.495229		0.445877	0.469827	0.418167	0.485402
Cuneal Cortex	L	0.489678	0.662779	0.619661	0.658532		0.602162	0.767585	0.641818	0.725424		0.6342	0.747241	0.639868	0.757115		0.608611	0.732944	0.640917	0.74817		0.600726	0.730547	0.656253	0.770892		0.638444	0.699924	0.651198	0.747675		0.645335	0.693291	0.652963	0.744843		0.626776	0.693195	0.633696	0.745125
Frontal Orbital Cortex	L	0.158031	0.120911	0.198341	0.153287		0.23724	0.201696	0.257673	0.207825		0.301779	0.280638	0.294579	0.292154		0.322299	0.310624	0.315493	0.294198		0.354436	0.333528	0.337104	0.315936		0.360971	0.343514	0.372705	0.330209		0.365419	0.344555	0.37535	0.335692		0.354128	0.351367	0.394697	0.342642
Anterior Parahippocampus	L	0.0716245	0.0856362	0.0659842	0.0856124		0.13888	0.134977	0.113191	0.122462		0.162339	0.202887	0.192234	0.23967		0.204261	0.244055	0.248738	0.28769		0.231024	0.288974	0.253272	0.324809		0.252708	0.293265	0.2793	0.315546		0.263061	0.310116	0.319186	0.350367		0.29754	0.327777	0.327185	0.359159
Posterior Parahippocampus	L	0.0763074	0.00928936	0.0674301	0.0474255		0.102088	0.0827369	0.11614	0.0942546		0.123026	0.13578	0.143305	0.105086		0.153359	0.210291	0.161847	0.150597		0.19625	0.228315	0.211098	0.187289		0.216277	0.271855	0.228058	0.220792		0.251391	0.311283	0.252553	0.260683		0.248434	0.335241	0.305119	0.267295
Lingual Gyrus	L	0.581422	0.728964	0.672079	0.666535		0.580947	0.688002	0.668706	0.628088		0.599281	0.650134	0.660346	0.648909		0.584809	0.63804	0.618749	0.634389		0.584697	0.589383	0.616598	0.604898		0.561473	0.564587	0.607705	0.600905		0.56867	0.552447	0.602223	0.587016		0.563927	0.530787	0.597206	0.56954
Anterior Division of Temporal Fusiform Cortex	L	0.0429673	0.0630367	0.0408964	0.0466362		0.0657629	0.0742947	0.0992871	0.0647157		0.101533	0.109734	0.116481	0.121324		0.151901	0.171765	0.165045	0.143301		0.242176	0.230512	0.184971	0.167899		0.281688	0.265479	0.193008	0.241921		0.292343	0.2723	0.231401	0.295639		0.282789	0.305058	0.250368	0.302455
Posterior Division of Temporal Fusiform Cortex	L	0.0748924	0.0448456	0.131464	0.13371		0.13389	0.179587	0.208358	0.184439		0.207479	0.228122	0.237247	0.243022		0.248293	0.279666	0.270139	0.256788		0.27291	0.297583	0.316004	0.300338		0.304115	0.296022	0.354731	0.341567		0.291229	0.320521	0.342026	0.361235		0.299176	0.385479	0.35568	0.347085
Temporal Occipital Fusiform Cortex	L	0.509576	0.480911	0.559835	0.455213		0.600849	0.615673	0.653692	0.540255		0.580322	0.613376	0.638403	0.599113		0.570247	0.605186	0.651837	0.594663		0.543699	0.60221	0.655312	0.572445		0.528534	0.593935	0.63846	0.563714		0.523173	0.565526	0.609653	0.550581		0.509924	0.552268	0.596483	0.543592
Occipital Fusiform Cortex	L	0.552025	0.591791	0.576468	0.561824		0.595182	0.613024	0.602734	0.625844		0.605217	0.657519	0.613087	0.641986		0.61505	0.651845	0.634246	0.638772		0.614167	0.627866	0.637912	0.658525		0.617644	0.612315	0.625892	0.661348		0.612109	0.597226	0.631867	0.656817		0.600947	0.579547	0.622061	0.639941
Frontal Operculum	L	0.0662916	0.0863254	0.116198	0.0898569		0.122172	0.231127	0.243971	0.164908		0.178918	0.273213	0.255896	0.263434		0.307555	0.286101	0.292976	0.262887		0.318715	0.328771	0.332551	0.28466		0.348453	0.326754	0.390747	0.313639		0.396667	0.326627	0.429466	0.36799		0.394627	0.366072	0.423319	0.39636
Central Operculum	L	0.443203	0.492727	0.439836	0.517951		0.563972	0.521993	0.535179	0.513524		0.526829	0.525681	0.553834	0.540032		0.552724	0.539088	0.563204	0.550972		0.536116	0.539859	0.569432	0.551622		0.54541	0.525121	0.552716	0.545473		0.533866	0.518331	0.549303	0.533927		0.541226	0.515648	0.54864	0.535027
Parietal Operculum	L	0.545341	0.598316	0.586363	0.545234		0.58949	0.608517	0.59039	0.604336		0.589577	0.599282	0.616718	0.561163		0.573237	0.593518	0.596919	0.5654		0.566425	0.582961	0.584027	0.56319		0.565608	0.571082	0.574952	0.548597		0.580623	0.564719	0.555718	0.532097		0.55703	0.558195	0.545951	0.52648
Planum Polare	L	0.337257	0.213391	0.402653	0.154816		0.414571	0.354387	0.505159	0.337991		0.445216	0.392484	0.507853	0.416011		0.505782	0.450185	0.550165	0.467008		0.548759	0.451212	0.542878	0.490864		0.551175	0.494161	0.528363	0.520524		0.5613	0.542842	0.547625	0.530082		0.538325	0.554791	0.544408	0.542033
Heschl’s Gyrus	L	0.456582	0.387192	0.45253	0.430918		0.562101	0.580571	0.564981	0.540875		0.578183	0.645632	0.614942	0.628925		0.594934	0.662972	0.62613	0.627739		0.584991	0.67245	0.63672	0.59012		0.616488	0.650729	0.606679	0.596005		0.59549	0.646183	0.59094	0.583006		0.59175	0.62415	0.589909	0.576707
Planum Temporale	L	0.436955	0.516339	0.455904	0.487258		0.509875	0.577636	0.535503	0.552102		0.556339	0.591761	0.569762	0.577246		0.568579	0.587124	0.578557	0.564995		0.55277	0.570231	0.568214	0.562603		0.544195	0.569801	0.575671	0.543922		0.531902	0.555594	0.570262	0.535781		0.52617	0.549696	0.569963	0.53048
Supracalcarine Cortex	L	0.545376	0.779708	0.649692	0.699457		0.666956	0.835711	0.753108	0.757789		0.700613	0.841791	0.790453	0.79063		0.675674	0.830427	0.804286	0.831877		0.693679	0.830019	0.776059	0.84948		0.69937	0.81253	0.790846	0.836564		0.683433	0.78295	0.772642	0.819391		0.668486	0.778003	0.752685	0.804208
Occipital Pole	L	0.546894	0.579502	0.491853	0.638442		0.612419	0.650427	0.586692	0.649106		0.715108	0.655019	0.599092	0.676635		0.72532	0.665873	0.660637	0.64731		0.684236	0.652213	0.69313	0.666592		0.681065	0.654109	0.694946	0.65326		0.661356	0.658967	0.705338	0.637877		0.666312	0.636471	0.700065	0.635816
Frontal Pole	R	0.197166	0.181706	0.147442	0.174091		0.279983	0.226269	0.257272	0.28602		0.295659	0.273213	0.289013	0.307208		0.319909	0.296042	0.304405	0.33175		0.340337	0.319883	0.314138	0.340469		0.34462	0.328303	0.363648	0.364708		0.340976	0.337436	0.339999	0.360988		0.337764	0.349443	0.342178	0.36557
Insular Cortex	R	0.300348	0.387058	0.360294	0.339997		0.396889	0.426997	0.406027	0.455143		0.41754	0.445801	0.457141	0.494024		0.437794	0.458245	0.458419	0.488136		0.43104	0.465145	0.437992	0.478978		0.443435	0.463429	0.437024	0.464669		0.435626	0.462044	0.429029	0.443709		0.424331	0.449261	0.435874	0.435826
Superior Frontal Gyrus	R	0.25204	0.184865	0.168087	0.222051		0.280949	0.287269	0.298541	0.319186		0.357829	0.343344	0.316944	0.336273		0.367728	0.342694	0.329718	0.395116		0.362988	0.364785	0.366097	0.394496		0.372508	0.359515	0.366256	0.387909		0.378068	0.36058	0.379097	0.384624		0.369806	0.381575	0.389129	0.379072
Middle Frontal Gyrus	R	0.268976	0.164929	0.246824	0.214327		0.365683	0.299499	0.353242	0.274946		0.385496	0.328153	0.324914	0.34058		0.426247	0.360366	0.337423	0.367872		0.43476	0.382361	0.361563	0.374914		0.442634	0.390246	0.399658	0.399784		0.437877	0.413424	0.422222	0.403025		0.429233	0.415874	0.408367	0.394901
Inferior Frontal Gyrus, pars triangularis	R	0.101392	0.114751	0.0800922	0.147442		0.205085	0.250804	0.148898	0.329215		0.268018	0.350484	0.239857	0.3788		0.352742	0.368206	0.282657	0.360167		0.401338	0.3653	0.30964	0.371957		0.400784	0.391246	0.340119	0.417463		0.406124	0.377828	0.370218	0.428813		0.408946	0.363668	0.396287	0.443221
Inferior Frontal Gyrus, pars opercularis	R	0.145834	0.126381	0.110393	0.196812		0.206099	0.208353	0.159503	0.325901		0.266317	0.280513	0.257846	0.38588		0.282389	0.340085	0.309517	0.403355		0.303109	0.331397	0.322322	0.395079		0.35189	0.321397	0.33866	0.42377		0.355281	0.340361	0.393814	0.428599		0.357654	0.359402	0.424379	0.429651
Precentral Gyrus	R	0.564511	0.578803	0.596553	0.546179		0.563541	0.544058	0.558164	0.502211		0.506482	0.524387	0.531428	0.508064		0.486718	0.510228	0.532133	0.483492		0.479064	0.491759	0.521001	0.470621		0.468492	0.49004	0.491612	0.458306		0.462127	0.478059	0.491193	0.453982		0.440878	0.458762	0.488026	0.448215
Temporal Pole	R	0.18802	0.185847	0.209591	0.170839		0.297793	0.245391	0.318064	0.276951		0.332033	0.303697	0.383286	0.33713		0.333394	0.342952	0.403655	0.353228		0.35542	0.376334	0.407992	0.359672		0.360878	0.372696	0.415763	0.367932		0.379529	0.349469	0.4049	0.37884		0.35814	0.332477	0.39934	0.361834
Anterior Superior Temporal Gyrus	R	0.321583	0.227545	0.244747	0.274019		0.429513	0.367145	0.433484	0.413682		0.480644	0.469585	0.413104	0.437599		0.468916	0.46043	0.478553	0.478632		0.476205	0.44409	0.485456	0.490753		0.472143	0.484252	0.518785	0.514293		0.457174	0.502257	0.533271	0.509723		0.458649	0.513062	0.510911	0.519137
Posterior Superior Temporal Gyrus	R	0.300312	0.285861	0.356651	0.281581		0.397901	0.376369	0.39834	0.369569		0.423115	0.442903	0.429095	0.462685		0.484481	0.444692	0.43996	0.493963		0.49922	0.465618	0.44917	0.486606		0.491966	0.458408	0.45033	0.466163		0.473392	0.447145	0.444675	0.466859		0.463325	0.448517	0.441385	0.463849
Anterior Middle Temporal Gyrus	R	0.18425	0.0994735	0.181641	0.113793		0.272737	0.195052	0.240748	0.252112		0.328558	0.220862	0.323739	0.331382		0.346127	0.23332	0.36532	0.380022		0.369992	0.290681	0.393089	0.38325		0.376441	0.303115	0.415873	0.379539		0.424009	0.330528	0.400431	0.390107		0.420079	0.361333	0.434199	0.395215
Posterior Middle Temporal Gyrus	R	0.260632	0.249275	0.224714	0.233101		0.361348	0.309615	0.288263	0.305783		0.423878	0.350916	0.322527	0.374371		0.445856	0.399795	0.328487	0.390613		0.419917	0.390002	0.334688	0.377133		0.417588	0.381504	0.351031	0.381668		0.409099	0.389767	0.364378	0.383119		0.417706	0.390126	0.355786	0.378786
Temporoccipital part of Middle Temporal Gyrus	R	0.16628	0.102871	0.105116	0.232672		0.308014	0.198021	0.241499	0.298589		0.356004	0.294074	0.321918	0.379463		0.361802	0.330735	0.348136	0.374293		0.385666	0.369063	0.363409	0.376246		0.370834	0.379354	0.364399	0.381801		0.38706	0.37388	0.355314	0.381555		0.377945	0.374594	0.374	0.378706
Anterior Inferior Temporal Gyrus	R	0.0197694	0.0613381	0.0175899	0.0590471		0.0517636	0.10571	0.0436599	0.101508		0.1355	0.148075	0.107857	0.133881		0.209909	0.193436	0.176155	0.183015		0.256549	0.196748	0.248397	0.224926		0.315305	0.250634	0.256212	0.239952		0.328567	0.262431	0.295864	0.27917		0.332048	0.287074	0.31359	0.292613
Posterior Inferior Temporal Gyrus	R	0.0369526	0.0301004	0.0195	0.0625576		0.158443	0.0721211	0.0870295	0.123536		0.221793	0.188521	0.15698	0.166869		0.269131	0.246226	0.162368	0.211543		0.310974	0.235064	0.193926	0.252812		0.338649	0.265933	0.247653	0.284057		0.350054	0.292916	0.293444	0.319585		0.371221	0.305132	0.319432	0.312481
Temporoccipital part of Inferior Temporal Gyrus	R	0.259494	0.128266	0.132005	0.0763004		0.299701	0.208628	0.205423	0.183604		0.319791	0.30563	0.253225	0.287273		0.411138	0.386391	0.317517	0.330138		0.416374	0.405372	0.356104	0.381353		0.410768	0.446231	0.369372	0.41074		0.421884	0.455227	0.376451	0.418571		0.427203	0.451303	0.407497	0.444489
Postcentral Gyrus	R	0.701232	0.677162	0.663563	0.680373		0.674457	0.688516	0.654931	0.70278		0.63281	0.633927	0.65524	0.670181		0.60787	0.624706	0.642181	0.64613		0.59642	0.604078	0.608057	0.628376		0.576543	0.57127	0.589586	0.595353		0.570981	0.558152	0.559171	0.575662		0.545584	0.541049	0.544137	0.555968
Superior Parietal Lobule	R	0.366577	0.377463	0.33168	0.307222		0.497644	0.409765	0.402856	0.381385		0.491625	0.486076	0.482702	0.438694		0.541103	0.510368	0.481793	0.490604		0.563919	0.52223	0.510365	0.503121		0.570915	0.524875	0.491205	0.51793		0.561508	0.509366	0.484465	0.501529		0.559468	0.512876	0.487176	0.484116
Anterior Supramarginal Gyrus	R	0.235355	0.252798	0.264067	0.262577		0.300791	0.326026	0.355383	0.383071		0.400021	0.345845	0.448096	0.426831		0.446289	0.367706	0.471717	0.470749		0.450102	0.407905	0.496996	0.46509		0.450994	0.415897	0.501874	0.471359		0.443343	0.422934	0.531817	0.476913		0.434654	0.429815	0.507511	0.481005
Posterior Supramarginal Gyrus	R	0.221624	0.163656	0.221179	0.18037		0.300733	0.248729	0.275528	0.297667		0.365916	0.305479	0.360469	0.330543		0.379787	0.305628	0.356194	0.354566		0.390903	0.331081	0.346883	0.36954		0.375598	0.352875	0.338884	0.378879		0.382861	0.338962	0.361639	0.369985		0.390299	0.35163	0.373378	0.391127
Angular Gyrus	R	0.25578	0.256145	0.193011	0.258389		0.348166	0.315619	0.257136	0.348224		0.368171	0.371141	0.290569	0.379439		0.379525	0.347502	0.318052	0.415484		0.388334	0.347133	0.329517	0.41621		0.384198	0.364316	0.346396	0.43278		0.389342	0.359788	0.361372	0.4437		0.40034	0.367068	0.36804	0.434161
Superior Lateral Occipital Cortex	R	0.217982	0.170388	0.18122	0.13836		0.321235	0.268098	0.276817	0.24647		0.323555	0.310079	0.352856	0.262972		0.374652	0.369888	0.35246	0.310155		0.39336	0.383783	0.376158	0.353216		0.375951	0.401126	0.377767	0.369259		0.390593	0.40943	0.384155	0.37903		0.398812	0.411629	0.383351	0.388041
Inferior Lateral Occipital Cortex	R	0.504637	0.464731	0.483603	0.54615		0.55204	0.534495	0.574103	0.577997		0.633065	0.540282	0.57409	0.531538		0.660582	0.523823	0.59197	0.528057		0.638662	0.528558	0.586787	0.531576		0.591961	0.511474	0.576696	0.532569		0.561102	0.504771	0.557408	0.520184		0.553659	0.501034	0.55312	0.516595
Intracalcarine Cortex	R	0.744811	0.818184	0.81705	0.783803		0.77689	0.821574	0.789755	0.784244		0.778324	0.803891	0.798414	0.783648		0.748395	0.793759	0.80638	0.783017		0.722754	0.769276	0.774537	0.780863		0.713719	0.746071	0.772945	0.762858		0.703764	0.716797	0.756523	0.755161		0.685104	0.692132	0.735357	0.714095
Frontal Medial Cortex	R	0.0521084	0.036202	0.0434008	0.0995999		0.105281	0.0569459	0.0743241	0.15281		0.201493	0.140311	0.175581	0.174354		0.272098	0.150295	0.240705	0.179807		0.286141	0.193975	0.278488	0.180764		0.297611	0.222994	0.29093	0.18522		0.32067	0.238027	0.321405	0.251644		0.296862	0.244625	0.334216	0.26417
Supplementary Motor Cortex	R	0.482978	0.409765	0.373789	0.454875		0.534852	0.493192	0.512478	0.56241		0.599695	0.537926	0.574613	0.608547		0.584988	0.540371	0.600629	0.604257		0.588826	0.537995	0.575984	0.595279		0.571172	0.557446	0.589616	0.584173		0.560885	0.563431	0.584442	0.567171		0.563297	0.560698	0.569392	0.566657
Subcallosal Cortex	R	0.0309324	0.0264122	0.0410005	0.0456386		0.0563241	0.0318138	0.0499845	0.0795915		0.0823142	0.102529	0.0842581	0.114803		0.12655	0.163728	0.108614	0.134359		0.198961	0.2118	0.131399	0.151771		0.231848	0.23587	0.222854	0.17451		0.212408	0.250968	0.266632	0.207867		0.205428	0.248532	0.260297	0.224044
Paracingulate Cortex	R	0.250032	0.163052	0.329405	0.240115		0.301103	0.262131	0.36543	0.321889		0.357166	0.365753	0.386067	0.383003		0.348151	0.334398	0.379125	0.399012		0.370893	0.377529	0.404307	0.412832		0.365761	0.397175	0.425966	0.416546		0.360605	0.394757	0.424363	0.410826		0.381033	0.381365	0.417016	0.40535
Anterior Cingulate Gyrus	R	0.234354	0.262094	0.271375	0.261694		0.34977	0.352326	0.363562	0.340779		0.370778	0.430081	0.378093	0.425375		0.406738	0.422128	0.363346	0.397248		0.39379	0.434352	0.370559	0.414319		0.401116	0.433495	0.405045	0.408053		0.389663	0.424639	0.421501	0.410021		0.404441	0.414111	0.435746	0.407853
Posterior Cingulate Gyrus	R	0.353106	0.332179	0.347158	0.300224		0.431539	0.489844	0.403721	0.417763		0.455128	0.507247	0.416774	0.477935		0.441638	0.499702	0.415145	0.492284		0.446736	0.443591	0.396727	0.481374		0.461311	0.461124	0.409113	0.483056		0.441854	0.47658	0.409957	0.46721		0.434982	0.469513	0.403495	0.446155
Precuneus Cortex	R	0.3178	0.390722	0.35237	0.313585		0.3793	0.45427	0.421708	0.434208		0.434777	0.437867	0.410992	0.44668		0.456392	0.448536	0.4576	0.469291		0.475869	0.453365	0.435239	0.507173		0.461766	0.463013	0.42144	0.497486		0.442929	0.452646	0.43033	0.48438		0.419677	0.445269	0.442272	0.484691
Cuneal Cortex	R	0.527501	0.627215	0.514078	0.633791		0.565427	0.68091	0.599561	0.701314		0.597377	0.724713	0.651355	0.711366		0.608493	0.679955	0.68742	0.701914		0.602479	0.686702	0.704493	0.693643		0.61129	0.685987	0.674723	0.688751		0.58662	0.664649	0.659064	0.709587		0.586231	0.658366	0.636845	0.69131
Frontal Orbital Cortex	R	0.154165	0.141252	0.220408	0.173529		0.275144	0.208691	0.273235	0.279098		0.32105	0.257061	0.322341	0.309233		0.396816	0.293906	0.342793	0.354437		0.447675	0.331119	0.389743	0.371191		0.430107	0.312835	0.38206	0.376042		0.423524	0.322111	0.391465	0.381702		0.418511	0.342562	0.402237	0.399567
Anterior Parahippocampus	R	0.105463	0.0773007	0.0630597	0.0785787		0.124812	0.137254	0.109619	0.139416		0.165908	0.236401	0.175932	0.16299		0.206675	0.266355	0.251799	0.23623		0.262061	0.272431	0.29214	0.278948		0.286172	0.292019	0.316814	0.298951		0.324184	0.310735	0.313405	0.325062		0.323704	0.327695	0.331831	0.347935
Posterior Parahippocampus	R	0.0386321	0.0169758	0.0614206	0.0481653		0.0727716	0.0404468	0.109763	0.0479245		0.10738	0.110712	0.119622	0.0618743		0.1753	0.150899	0.163182	0.104105		0.183681	0.175664	0.23219	0.150515		0.223171	0.180259	0.234094	0.156369		0.25487	0.207712	0.226872	0.164677		0.26464	0.245508	0.248297	0.188482
Lingual Gyrus	R	0.601208	0.664112	0.636927	0.564856		0.583797	0.648107	0.650535	0.585583		0.615349	0.617162	0.647547	0.599829		0.58631	0.590792	0.629659	0.594077		0.571703	0.579525	0.626711	0.571258		0.561598	0.578219	0.608189	0.557947		0.558985	0.56843	0.593526	0.554374		0.544987	0.564151	0.586205	0.550125
Anterior Division of Temporal Fusiform Cortex	R	0.0493697	0.0906821	0.0486958	0.0412193		0.106558	0.102355	0.0968382	0.10367		0.176324	0.112767	0.118155	0.128189		0.188383	0.157457	0.161406	0.155173		0.202312	0.155874	0.177241	0.21757		0.233917	0.227906	0.219114	0.267546		0.243817	0.232402	0.317384	0.286427		0.293111	0.245092	0.325856	0.290292
Posterior Division of Temporal Fusiform Cortex	R	0.0616902	0.0954791	0.0888539	0.0950285		0.0979431	0.160309	0.170339	0.169256		0.172746	0.196672	0.231631	0.216893		0.220321	0.223858	0.332366	0.275494		0.254925	0.273761	0.376446	0.289838		0.270116	0.292478	0.36535	0.332192		0.280392	0.314802	0.387811	0.338472		0.328749	0.31411	0.410507	0.369436
Temporal Occipital Fusiform Cortex	R	0.47881	0.432569	0.555032	0.385314		0.55797	0.497369	0.552687	0.463682		0.563628	0.534895	0.572791	0.539094		0.525303	0.544892	0.575442	0.525576		0.525802	0.516826	0.553765	0.521105		0.523008	0.501009	0.538257	0.503353		0.517796	0.496756	0.52051	0.489855		0.526729	0.480851	0.517005	0.477301
Occipital Fusiform Cortex	R	0.557523	0.468021	0.515598	0.471796		0.634972	0.545889	0.593641	0.55304		0.629457	0.566926	0.608453	0.606732		0.621634	0.570862	0.613989	0.59372		0.599337	0.584866	0.614894	0.5957		0.592034	0.556658	0.606665	0.58961		0.583509	0.555104	0.600971	0.586493		0.581743	0.538235	0.595404	0.571987
Frontal Operculum	R	0.110775	0.14885	0.141336	0.120733		0.164703	0.216534	0.186512	0.232431		0.195819	0.299983	0.183999	0.306595		0.227941	0.340618	0.262708	0.338545		0.290038	0.350808	0.308229	0.331956		0.314394	0.390848	0.333968	0.351462		0.332642	0.406619	0.344465	0.380115		0.353882	0.396786	0.353528	0.368914
Central Operculum	R	0.472015	0.435662	0.520715	0.522481		0.566016	0.506663	0.563397	0.538729		0.578785	0.517286	0.578041	0.563689		0.568779	0.551496	0.58222	0.560366		0.559647	0.56304	0.566763	0.56903		0.553707	0.573856	0.564235	0.58589		0.54758	0.564463	0.561365	0.583803		0.542834	0.548107	0.552177	0.578638
Parietal Operculum	R	0.497705	0.519919	0.455669	0.569737		0.56853	0.581151	0.558876	0.585695		0.589515	0.559984	0.58682	0.561671		0.596595	0.54446	0.571414	0.554171		0.568898	0.544291	0.561705	0.550009		0.566135	0.539391	0.549649	0.5389		0.557343	0.532625	0.524257	0.530564		0.547723	0.526183	0.52638	0.522878
Planum Polare	R	0.229308	0.237765	0.251619	0.187855		0.307396	0.400635	0.414484	0.242087		0.394314	0.436386	0.451728	0.357854		0.454054	0.482364	0.510972	0.44635		0.467723	0.472446	0.568361	0.504972		0.507938	0.531072	0.577067	0.519893		0.515118	0.530683	0.592194	0.537631		0.527617	0.521506	0.583286	0.564648
Heschl’s Gyrus	R	0.346243	0.272558	0.464198	0.377149		0.446015	0.514624	0.590275	0.558303		0.481395	0.531557	0.640885	0.577503		0.553749	0.563313	0.650559	0.572515		0.569291	0.588586	0.647815	0.564863		0.579369	0.608691	0.613106	0.579503		0.604021	0.644191	0.619608	0.600583		0.605373	0.632529	0.601045	0.584916
Planum Temporale	R	0.419851	0.514623	0.46181	0.488058		0.503763	0.546772	0.595002	0.518484		0.557907	0.582407	0.577425	0.535294		0.593916	0.58807	0.57687	0.55845		0.57639	0.579331	0.575383	0.54181		0.574377	0.571288	0.546432	0.550303		0.57824	0.559922	0.53204	0.528647		0.574042	0.54962	0.525856	0.518247
Supracalcarine Cortex	R	0.592054	0.830413	0.668767	0.813853		0.825127	0.883583	0.76415	0.861296		0.894912	0.87235	0.784463	0.904354		0.835131	0.862933	0.810835	0.826798		0.785987	0.822503	0.817972	0.796131		0.760701	0.808727	0.814965	0.785793		0.745286	0.790948	0.802031	0.770796		0.702378	0.770129	0.784581	0.769686
Occipital Pole	R	0.618229	0.533697	0.591639	0.605612		0.646306	0.615057	0.678451	0.651913		0.677629	0.620009	0.671334	0.647557		0.681535	0.620867	0.738343	0.649241		0.659867	0.627919	0.730073	0.657165		0.641794	0.621488	0.724747	0.647975		0.628149	0.618737	0.709333	0.623483		0.635774	0.625967	0.70067	0.637326
Thalamus	L	0.0306951	0.0144228	0.0128328	0.00647899		0.0555245	0.0810294	0.0625836	0.0454964		0.064625	0.107443	0.0840926	0.0798173		0.150506	0.143483	0.109531	0.121874		0.181461	0.1978	0.132211	0.153941		0.195417	0.204325	0.179597	0.168981		0.210595	0.213378	0.202418	0.202117		0.26107	0.220766	0.198184	0.232999
Putamen	L	0.0245736	0.0342872	0.0203757	0.0545274		0.0636618	0.0631568	0.0814538	0.0836392		0.107734	0.112724	0.11322	0.133737		0.173804	0.183683	0.135617	0.159148		0.20282	0.211466	0.172312	0.23998		0.223771	0.245963	0.199862	0.295724		0.254415	0.288824	0.238582	0.350991		0.279779	0.326459	0.266318	0.357414
Caudate	L	0.0112125	0.0127782	0.032707	0.013424		0.0518119	0.0453996	0.0538475	0.0527486		0.0911258	0.0843391	0.104423	0.0596817		0.122093	0.119871	0.141472	0.094933		0.166608	0.158064	0.148559	0.156129		0.180465	0.21014	0.175289	0.199632		0.208925	0.233573	0.215387	0.230056		0.22837	0.241311	0.243325	0.261401
Pallidum	L	0.00651731	0	0	0		0.0300608	0.00973233	0.0271599	0.0324455		0.0369612	0.0283418	0.0643297	0.0588119		0.0493204	0.0217941	0.0720741	0.0655012		0.0970523	0.0451291	0.0793791	0.0640694		0.11039	0.0609872	0.116103	0.0832957		0.124312	0.0946794	0.126698	0.105503		0.137949	0.157943	0.195959	0.173468
Hippocampus	L	0.029269	0.02206	0.0215602	0.0125609		0.036451	0.0415475	0.0550322	0.0272778		0.0442017	0.0846079	0.0672471	0.0512103		0.0657789	0.119947	0.0863887	0.104357		0.080773	0.162425	0.106246	0.0995001		0.139302	0.174942	0.117494	0.105383		0.153602	0.190934	0.182768	0.117584		0.15278	0.24194	0.189175	0.148777
Amygdala	L	0.0066788	0.0161312	0	0.0327492		0.0211507	0.0294087	0.0199106	0.0738456		0.0211507	0.050144	0.0578476	0.081794		0.0583029	0.0762164	0.0534133	0.127928		0.0813464	0.0998912	0.114086	0.152427		0.102474	0.110536	0.15791	0.17427		0.133448	0.120437	0.155573	0.184681		0.186794	0.118621	0.186232	0.200285
Nucleus Accumbens	L	0	0	0	0		0	0	0.0101395	0		0	0.010977	0.0313406	0.011054		0.0306462	0.0177689	0.0515129	0.0151691		0.0632337	0.0240155	0.0766658	0.0307976		0.114496	0.0668195	0.0997443	0.039195		0.129234	0.101887	0.113656	0.0691149		0.192603	0.124899	0.121904	0.088098
Thalamus	R	0.0263958	0.0134419	0.0273983	0.00542842		0.0663209	0.0758924	0.0826799	0.0525263		0.0708751	0.120986	0.0897652	0.0901335		0.134105	0.141883	0.146256	0.143514		0.178797	0.179199	0.171683	0.171537		0.196177	0.196476	0.217402	0.180303		0.223499	0.19659	0.244471	0.209471		0.260217	0.213303	0.248346	0.220497
Putamen	R	0.0326493	0.0293609	0.00193571	0.0426798		0.0787427	0.0823596	0.0893795	0.0826635		0.141426	0.139001	0.111737	0.121348		0.212822	0.179878	0.144062	0.134524		0.238992	0.256599	0.177024	0.220461		0.23143	0.289718	0.233741	0.272816		0.28527	0.32148	0.281418	0.331707		0.31338	0.318625	0.309541	0.360481
Caudate	R	0.0086454	0.0154283	0.0442697	0.00483989		0.0499575	0.0473872	0.0646829	0.0422048		0.086246	0.0875016	0.0996652	0.0993285		0.139926	0.131696	0.157369	0.121914		0.189255	0.183358	0.194929	0.178596		0.191651	0.224513	0.270635	0.220084		0.215242	0.244945	0.307661	0.212738		0.256795	0.280929	0.30755	0.236511
Pallidum	R	0	0	0	0		0.023107	0	0.00593609	0.0223781		0.0378853	0.0146695	0.0362161	0.028701		0.0536866	0.0172672	0.0366714	0.0367421		0.101937	0.0544142	0.0378237	0.0964295		0.128957	0.0658837	0.0604581	0.0986221		0.153228	0.096376	0.126799	0.121481		0.162001	0.118165	0.192076	0.145402
Hippocampus	R	0.0149317	0.0294249	0.0372513	0.00287127		0.0306829	0.0450679	0.0860501	0.0181092		0.0582759	0.089291	0.0960861	0.0286013		0.0715208	0.11617	0.118862	0.0602005		0.0752039	0.161549	0.126561	0.0760943		0.113467	0.173144	0.152628	0.102218		0.145104	0.180259	0.187487	0.132854		0.185721	0.216045	0.205297	0.146294
Amygdala	R	0	0	0.00524497	0.0262383		0.0316775	0.0271389	0.0663535	0.0753567		0.0398618	0.0803286	0.0621763	0.0767424		0.0525444	0.0947389	0.0979012	0.133166		0.0559555	0.130388	0.16428	0.133361		0.0707356	0.121812	0.209922	0.174673		0.133249	0.137572	0.214821	0.177699		0.17251	0.161126	0.241163	0.209881
Nucleus Accumbens	R	0	0	0	0		0	0	0	0		0	0.00684471	0.00469924	0.0335156		0.0125343	0.00684471	0.0290955	0.0299616		0.030781	0.00684471	0.0530586	0.0390472		0.0427748	0.0177084	0.0825239	0.0600725		0.063541	0.0806239	0.0779759	0.0719212		0.105594	0.0932287	0.133156	0.0751988
Node degree		Cost 0.03					Cost 0.04					Cost 0.05					Cost 0.06					Cost 0.07					Cost 0.08					Cost 0.09					Cost 0.10
Harvard-Oxford atlases	R/L	PDMMENS	CONMENS	PDMPOV	CONPOV		PDMMENS	CONMENS	PDMPOV	CONPOV		PDMMENS	CONMENS	PDMPOV	CONPOV		PDMMENS	CONMENS	PDMPOV	CONPOV		PDMMENS	CONMENS	PDMPOV	CONPOV		PDMMENS	CONMENS	PDMPOV	CONPOV		PDMMENS	CONMENS	PDMPOV	CONPOV		PDMMENS	CONMENS	PDMPOV	CONPOV
Frontal Pole	L	3.8456	3.0936	3.03641	2.90704		5.10523	4.27365	4.02367	4.2205		6.52669	5.56331	5.11505	5.35177		7.78804	6.64024	6.18023	6.51746		8.87893	7.76175	7.31181	7.83066		10.1868	9.00547	8.54858	8.77087		11.2486	9.96432	9.57029	9.62823		12.2644	10.9724	10.5795	10.5561
Insular Cortex	L	4.55817	5.44922	4.77691	5.26931		6.64104	7.8882	6.78733	7.40319		8.18205	9.51404	8.7618	9.24634		9.77848	11.012	10.2934	10.9031		11.3435	12.6998	11.7058	12.5741		12.5451	13.989	13.0205	14.0194		13.7053	15.1825	14.4064	15.2208		14.6879	16.2741	15.483	16.3402
Superior Frontal Gyrus	L	3.2235	2.59676	2.86453	2.63294		4.30186	3.65715	3.47199	3.63696		5.66938	4.75207	4.40645	4.70755		6.73882	5.62683	5.28362	5.82561		7.79552	6.4516	6.50735	6.90911		8.88568	7.38038	7.56252	8.07603		10.026	8.3348	8.51413	9.12102		11.1025	9.13337	9.51339	10.2503
Middle Frontal Gyrus	L	3.9862	3.53775	3.17423	3.83982		5.13034	4.56745	4.09426	5.25861		6.06999	5.5821	5.00311	6.41852		7.29097	6.5813	5.75614	7.44322		8.07994	7.35627	6.48745	8.27554		9.04556	8.12064	7.3382	9.13737		9.64032	8.88019	7.96344	9.93061		10.4274	9.66388	8.57326	10.5901
Inferior Frontal Gyrus, pars triangularis	L	1.87017	1.68308	2.02028	1.93154		2.45134	2.14469	2.60543	2.66181		3.12398	2.7771	3.11326	3.26495		3.96041	3.39198	3.84377	4.04691		4.63112	3.87579	4.62023	4.66614		5.32643	4.49359	5.41503	5.23605		6.02385	5.09902	6.20989	5.98022		6.59908	5.82978	6.92068	6.61785
Inferior Frontal Gyrus, pars opercularis	L	2.23427	2.45945	2.21358	2.47979		2.83447	3.17031	2.70803	3.33027		3.51339	3.89836	3.6209	4.39334		4.19661	4.52189	4.27253	5.30302		4.91193	5.35864	4.87113	6.21432		5.69883	6.03141	5.55387	7.11351		6.50302	6.6865	6.30201	7.90518		7.32866	7.51146	6.96458	8.6953
Precentral Gyrus	L	7.64946	7.43788	6.76414	6.68724		9.62044	9.43456	8.84438	8.78792		11.5601	11.2355	10.5406	10.7413		13.2195	12.8447	12.0709	12.6123		14.9085	14.4305	13.4746	14.0261		16.3145	16.0055	14.6813	15.4		17.3959	17.1775	16.0891	16.8232		18.5368	18.1249	17.2361	17.9742
Temporal Pole	L	4.2883	3.60759	3.63803	3.55829		5.88329	4.91483	4.98572	4.75913		7.88791	6.25845	6.47031	6.0775		9.38589	7.59384	8.08385	7.35749		11.2781	9.41014	9.60885	8.75578		12.7564	10.9641	11.1806	10.1281		14.1753	12.2325	12.6683	11.5212		15.6573	13.5342	14.1389	12.9576
Anterior Superior Temporal Gyrus	L	3.96054	3.33804	3.8226	3.03221		5.77267	4.93257	5.40224	4.29521		6.98875	6.0152	7.05639	5.61864		8.36385	7.06099	8.23712	6.74871		9.27641	8.12684	9.48446	7.89279		10.2839	9.22489	10.5051	8.96536		11.0954	10.2094	11.5061	9.77481		12.0218	11.1524	12.6298	10.5655
Posterior Superior Temporal Gyrus	L	3.75521	3.13423	4.07744	3.65618		5.47839	4.53805	5.73283	4.99136		7.12046	6.04858	7.11765	6.33011		8.65361	7.37673	8.46755	7.69643		10.0703	8.63946	9.83016	8.80627		11.3406	9.82466	10.9696	10.0482		12.759	11.1241	12.274	11.1451		13.7907	12.211	13.2161	12.383
Anterior Middle Temporal Gyrus	L	2.21563	2.25864	2.33659	2.43362		2.75937	2.93082	3.14699	2.88307		3.58607	3.51251	3.90374	3.60136		4.34149	4.22132	4.72418	4.28194		5.10978	4.94816	5.41407	4.7224		5.9005	5.66561	6.32517	5.39397		6.62833	6.28593	7.07087	6.03893		7.20928	6.95223	7.81038	6.61972
Posterior Middle Temporal Gyrus	L	4.16256	3.58577	4.02121	3.97621		5.46024	4.58789	5.03517	4.9522		6.59807	5.70085	6.22503	6.03876		7.63248	6.57688	7.2826	6.99588		8.5723	7.4609	8.28806	7.94062		9.56318	8.2763	9.40158	8.79165		10.4373	9.16883	10.212	9.53358		11.3225	9.89137	10.9778	10.263
Temporoccipital part of Middle Temporal Gyrus	L	2.50143	2.20501	2.10687	2.49077		3.46451	3.05617	3.05304	3.70384		4.52298	4.12207	3.96744	4.85186		5.76259	5.14012	5.26309	5.95732		6.69784	5.99475	6.20248	7.1142		7.52149	6.95907	7.20971	8.38745		8.44408	7.97351	8.31351	9.55465		9.26051	8.74093	9.34648	10.5337
Anterior Inferior Temporal Gyrus	L	1.1886	1.14734	1.09894	1.30599		1.39591	1.51492	1.24043	1.55947		1.63278	1.73459	1.45551	1.84066		1.97855	2.06802	1.83488	2.19159		2.52538	2.37663	2.21202	2.59214		2.96531	2.69516	2.5884	3.04313		3.69832	3.10262	2.95674	3.40272		4.28042	3.51348	3.31104	3.78506
Posterior Inferior Temporal Gyrus	L	1.28682	1.27419	1.56224	1.31455		1.6487	1.59899	1.90329	1.68914		2.12309	2.06789	2.39349	2.14383		2.57419	2.60142	2.902	2.51111		3.0577	3.02591	3.3302	3.01767		3.61352	3.45712	3.9049	3.35345		4.15511	4.05554	4.48656	3.89562		4.75818	4.50168	5.17334	4.47973
Temporoccipital part of Inferior Temporal Gyrus	L	2.15438	2.0163	2.1937	1.83442		2.95257	2.67518	3.09437	2.73347		3.92997	3.72156	4.00255	3.68389		4.84387	4.68841	4.88374	4.62605		5.62624	5.61799	5.94583	5.56096		6.43976	6.62206	6.96028	6.717		7.24739	7.45376	7.70524	7.66791		8.22397	8.4506	8.59766	8.57186
Postcentral Gyrus	L	6.34433	6.3907	6.39956	5.56862		8.32726	8.44334	8.49714	7.55417		9.86699	10.1419	10.3434	8.91232		11.2739	11.5824	12.0971	10.318		12.6655	12.8562	13.5862	11.6154		13.8222	14.062	14.7363	12.7183		14.9757	14.9819	15.8305	13.5585		15.9411	16.0351	16.9557	14.6924
Superior Parietal Lobule	L	3.6329	3.46738	3.34838	3.15104		4.87008	4.52868	4.59223	4.42709		5.70981	5.70303	5.59408	5.62302		6.59568	7.09516	6.75101	6.83993		7.28986	8.07951	7.89283	7.81935		7.94697	9.10191	8.75972	8.73197		8.9295	10.0639	9.78431	9.55777		9.67769	10.9733	10.6487	10.4103
Anterior Supramarginal Gyrus	L	2.78407	2.86854	2.51952	3.21906		3.65447	3.73728	3.47574	4.06109		4.35284	4.84223	4.37714	4.88916		5.42154	5.5515	5.21209	5.93201		6.07887	6.39971	6.04237	6.86405		6.83105	7.30092	6.80891	7.63271		7.34652	7.9448	7.65956	8.32022		8.07905	8.52343	8.4351	8.94784
Posterior Supramarginal Gyrus	L	3.13913	2.64809	3.07288	3.32101		4.30376	3.81303	4.07097	4.81665		5.58222	4.82905	5.16016	6.27319		6.78464	5.77271	6.23548	7.67025		7.89976	6.97189	7.1925	8.61129		8.83894	7.77801	8.04593	9.84262		9.89274	8.74469	9.21955	10.8185		10.6947	9.50086	10.0405	11.7571
Angular Gyrus	L	4.20519	3.46399	3.92404	3.9257		5.54014	4.56516	5.02926	5.04566		6.83705	5.57541	6.12184	6.33837		7.81696	6.44273	7.28487	7.46422		8.80268	7.41777	8.32939	8.43674		9.64069	8.18454	9.31994	9.52996		10.6637	8.88403	10.3737	10.2877		11.4868	9.43992	11.2466	11.0606
Superior Lateral Occipital Cortex	L	4.08822	2.95168	3.04263	2.97347		5.31414	4.04384	4.30465	3.86441		6.46204	5.40633	5.69715	5.04358		7.71073	6.5673	6.72743	6.29716		8.97724	7.81645	7.86406	7.60991		10.3708	8.91875	9.01832	8.72227		11.596	10.0207	10.2701	9.81576		12.5965	11.1216	11.3283	10.7835
Inferior Lateral Occipital Cortex	L	5.23376	4.70107	4.93697	4.84986		7.07151	6.02129	6.63831	6.21634		8.28164	7.24771	7.75971	7.31786		9.5573	8.25975	8.69561	8.40021		10.8517	9.38876	9.73357	9.41542		11.8527	10.1916	10.6083	10.3428		12.8691	10.9987	11.4882	11.2225		13.8587	11.9489	12.2848	12.0479
Intracalcarine Cortex	L	5.63091	6.9311	6.31465	6.12501		6.58272	7.83108	7.08494	6.95467		7.34318	8.31264	7.76973	7.70856		7.92374	8.89516	8.26303	8.21816		8.34504	9.42	8.61189	8.59555		8.86085	9.82565	8.99016	8.97894		9.37619	10.2264	9.47369	9.38471		9.61757	10.7754	9.7302	9.84187
Frontal Medial Cortex	L	1.93819	1.47578	1.84741	1.97823		2.13043	1.6197	2.06108	2.28086		2.38083	1.97927	2.63561	2.57959		2.6768	2.26585	3.20972	2.97919		2.97416	2.62171	3.78473	3.4225		3.55443	3.13179	4.28192	3.79405		4.05761	3.54905	4.66545	4.20438		4.43186	3.923	5.26154	4.7144
Supplementary Motor Cortex	L	2.99853	3.57598	2.5228	3.2121		4.07743	4.83323	3.76263	4.97237		5.32806	6.08683	4.9281	6.14771		6.15523	7.17445	6.25212	7.64615		7.0145	8.09518	7.15968	8.53232		7.83441	8.91896	7.90605	9.3712		8.87386	9.7598	8.68097	10.1366		9.65666	10.5326	9.38544	11.0281
Subcallosal Cortex	L	1.14044	1.25243	1.17927	1.12725		1.31903	1.36704	1.35554	1.20563		1.55896	1.47242	1.52181	1.40831		1.82324	1.68154	1.784	1.66997		2.13306	1.90446	2.07104	1.91177		2.36486	2.21904	2.44739	2.08616		2.61013	2.40833	2.81856	2.41334		2.88794	2.69732	3.04674	2.74937
Paracingulate Cortex	L	2.66419	2.60463	2.80804	2.84958		3.36419	3.22377	3.45961	3.35274		4.10235	3.92922	4.27474	3.86064		4.79274	4.58051	4.92766	4.47814		5.4482	5.28518	5.6791	5.18472		6.21657	5.99817	6.45995	5.85716		6.83404	6.68353	7.17791	6.56228		7.57581	7.32715	7.77721	7.1915
Anterior Cingulate Gyrus	L	2.56902	2.72924	3.16675	2.78863		3.25138	3.59895	4.31539	3.3014		3.99397	4.33713	5.36694	3.90958		4.81652	5.27194	6.40758	4.48628		5.71411	6.37771	7.40206	5.12384		6.47571	7.25161	8.18743	5.83112		7.24386	8.13204	8.98031	6.50485		8.05054	8.98189	9.76496	7.24836
Posterior Cingulate Gyrus	L	3.08421	2.79505	3.07178	2.94595		3.82444	3.51244	3.60757	3.65506		4.38518	4.12432	4.25633	4.16336		5.0388	4.79233	4.936	4.7182		5.67963	5.39358	5.62089	5.27147		6.47218	5.98717	6.39502	5.97953		7.11524	6.67453	6.98055	6.49576		7.72193	7.31785	7.76407	7.02593
Precuneus Cortex	L	3.58601	3.3352	3.22055	3.43435		4.2642	4.25335	3.80753	3.87949		4.95025	5.20822	4.31165	4.36631		5.6208	5.96931	4.88643	4.86775		6.17627	6.68442	5.50492	5.62759		6.86718	7.31483	6.15651	6.20194		7.59133	8.09424	6.57926	6.65791		8.23636	8.72891	7.23191	7.14359
Cuneal Cortex	L	4.24297	5.19194	5.08478	4.46904		5.05515	6.20259	6.18094	5.38556		5.91814	6.96643	7.01812	6.10429		6.43733	7.61231	7.65506	6.61955		6.97736	8.15732	8.25487	7.26915		7.57736	8.79274	8.78231	7.75891		8.07247	9.2154	9.44039	8.18324		8.50167	9.6959	9.91583	8.56938
Frontal Orbital Cortex	L	3.14517	3.27552	3.02623	3.11577		4.36539	4.02742	3.93989	4.05754		5.46726	4.94086	4.92402	5.15281		6.67504	5.86026	5.98226	6.31439		7.87503	6.98204	7.18959	7.3426		8.92661	8.05188	8.32088	8.41339		9.91728	9.07057	9.3383	9.59594		11.0727	9.94393	10.3266	10.7269
Anterior Parahippocampus	L	2.20393	2.49356	2.14718	1.94545		2.62597	2.87256	2.63503	2.18671		3.08021	3.209	2.98186	2.54183		3.59017	3.64884	3.39859	3.02333		4.17711	4.15518	3.87664	3.43673		4.91448	4.68504	4.34532	3.97764		5.50086	5.23194	4.78513	4.38364		6.08945	5.97163	5.53303	4.80536
Posterior Parahippocampus	L	1.56685	1.29257	1.62718	1.31722		1.85137	1.4257	1.86371	1.56521		2.10249	1.84224	2.37938	1.84325		2.50593	2.26152	2.87153	2.17465		3.02969	2.70051	3.53892	2.47224		3.62028	3.1357	4.17701	2.80128		4.23742	3.67412	4.65622	3.28555		4.74713	4.10377	5.12351	3.66434
Lingual Gyrus	L	7.17362	7.78468	7.66987	6.99221		8.27649	9.04033	8.90622	8.33609		9.19223	10.0459	9.87859	9.32917		10.0516	10.7505	10.7954	9.96388		10.7371	11.6164	11.566	10.7028		11.5295	12.2678	12.129	11.2384		12.0148	12.946	12.5958	11.7334		12.5421	13.728	13.1195	12.1349
Anterior Division of Temporal Fusiform Cortex	L	1.09692	1.23163	1.29112	1.16342		1.24424	1.40249	1.49717	1.36835		1.40452	1.63169	1.75649	1.58985		1.55502	1.84196	1.9648	1.87276		1.76338	2.0191	2.24308	2.1948		2.06167	2.20707	2.39693	2.41442		2.36599	2.40807	2.6231	2.64598		2.67595	2.68708	2.86228	2.86659
Posterior Division of Temporal Fusiform Cortex	L	1.88122	1.90156	2.16535	1.85921		2.29706	2.30809	2.79684	2.17055		2.95802	2.74124	3.43868	2.78718		3.52084	3.31447	4.25226	3.25946		4.05598	4.00428	5.06071	3.87146		4.7832	4.50245	5.83617	4.50716		5.44739	5.03314	6.4886	5.01521		6.11991	5.61851	7.3754	5.61766
Temporal Occipital Fusiform Cortex	L	3.89791	4.05551	4.7288	4.56217		5.34813	5.40204	6.15027	5.7329		6.60738	6.57215	7.19479	6.97852		7.58766	7.78228	8.24559	8.07769		8.68337	8.88803	9.13461	8.97565		9.58949	9.73575	10.0369	9.95682		10.5539	10.7034	10.8723	10.8397		11.5036	11.5589	11.6869	11.5942
Occipital Fusiform Cortex	L	5.65044	4.91006	5.37682	5.32958		6.77989	6.23601	6.72238	6.36757		7.63865	7.2098	7.5117	7.14921		8.35852	7.97016	8.37122	7.68283		9.0176	8.76878	8.94924	8.42026		9.63039	9.43612	9.49845	8.99933		10.1272	10.0214	10.0125	9.44518		10.811	10.7354	10.5323	10.0321
Frontal Operculum	L	1.26455	1.32034	1.45403	1.30081		1.40648	1.74661	1.81663	1.55327		1.59365	2.24769	2.27056	1.9526		1.96016	2.62636	2.73346	2.33196		2.22315	3.04752	3.22817	2.67068		2.611	3.60793	3.63183	3.00394		2.99447	4.00643	4.04621	3.47391		3.37606	4.37604	4.46895	3.88169
Central Operculum	L	6.70711	7.86483	7.15862	7.21874		8.89479	10.4611	9.90223	9.58587		10.7744	12.163	11.7363	11.1807		12.2316	13.453	13.3378	12.4829		13.4059	14.6433	14.3728	13.6174		14.3456	15.8246	15.512	14.8054		15.3161	16.9566	16.3752	15.8961		15.8546	17.785	17.0465	16.6092
Parietal Operculum	L	5.72044	5.57091	6.05052	6.04923		8.14771	8.07367	8.41817	8.4259		9.70626	9.90064	10.3176	10.2585		11.2576	11.6794	12.0372	11.7128		12.3601	12.8423	13.3438	12.9671		13.3355	13.9348	14.3109	14.0197		14.1303	15.0406	15.4173	15.2756		15.152	15.8267	16.2973	16.2393
Planum Polare	L	2.71329	2.40287	3.65365	2.64744		3.67557	3.63704	5.01455	3.49049		4.67212	4.74561	6.40009	4.47322		5.50733	5.71801	7.36152	5.28715		6.37761	6.61173	8.33004	6.03888		6.95601	7.34342	9.1663	6.84619		7.59397	8.1484	10.0527	7.58405		8.3302	8.98137	10.8377	8.31013
Heschl’s Gyrus	L	3.45477	3.50203	4.1608	3.91317		5.19378	4.84364	5.90389	5.45921		6.3149	5.92535	7.13565	6.64434		7.36387	7.18444	8.37552	7.72424		8.21103	8.22936	9.38584	8.71566		9.12087	9.33131	10.3796	9.52708		9.89914	10.2262	11.1503	10.3534		10.4874	11.2509	12.0139	11.2493
Planum Temporale	L	6.0656	6.11529	6.21028	5.34455		8.05693	8.30854	8.10702	7.40966		9.44666	9.78413	9.43904	9.10396		10.8107	11.128	10.9157	10.5424		11.927	12.3758	11.9327	11.7444		12.9911	13.454	12.9798	13.0359		13.9388	14.423	14.0332	14.0977		14.6839	15.2655	14.9623	15.0895
Supracalcarine Cortex	L	3.11797	4.76655	4.23391	4.40043		3.86138	5.65959	4.94411	5.16823		4.59702	6.27351	5.68367	5.79187		5.18976	6.80816	6.17246	6.35617		5.73634	7.24725	6.75958	6.80027		6.24081	7.59601	7.29051	7.15739		6.71045	8.05975	7.79199	7.53452		7.14652	8.45479	8.27263	7.90049
Occipital Pole	L	4.38312	4.50657	4.04422	4.19164		5.46098	5.34949	5.12518	5.1483		6.2619	6.16143	5.71573	5.85239		6.89716	6.68591	6.30977	6.51869		7.43482	7.24202	6.87369	7.07327		7.90744	7.84358	7.31647	7.62128		8.62624	8.48163	7.80638	8.0646		9.08628	8.98781	8.17841	8.59003
Frontal Pole	R	3.83817	3.22746	3.1489	3.58709		5.27801	4.08305	4.19228	4.85367		6.71359	5.01229	5.1347	5.95133		7.79221	5.98706	5.88754	7.25125		8.88524	6.8856	6.71263	8.25283		9.91728	7.82048	7.64365	9.22991		10.9042	8.55583	8.43428	10.1767		11.8802	9.32266	9.18234	10.9897
Insular Cortex	R	5.1727	5.37361	5.88501	5.69902		6.93279	7.54313	8.20343	7.89551		8.44812	9.49845	9.93358	9.78525		9.65764	10.9852	11.3361	11.0696		10.8067	12.3463	12.8247	12.3256		12.1444	13.6038	14.0538	13.5666		13.2581	14.6574	15.4549	14.8479		14.5088	15.7302	16.3404	15.9164
Superior Frontal Gyrus	R	3.05086	2.38931	2.70284	2.9186		4.13604	3.28473	3.53088	4.15681		5.45203	4.22938	4.55563	5.65342		6.4644	5.1469	5.54298	6.73933		7.53437	5.93326	6.61671	7.92226		8.60443	6.76026	7.77567	9.01796		9.71431	7.63439	8.6851	10.1627		10.6205	8.63217	9.5047	11.2533
Middle Frontal Gyrus	R	3.54193	3.09551	2.8817	3.61155		4.61321	3.93567	3.49877	4.90139		5.79473	4.87742	4.35498	5.93669		6.63575	5.62615	5.09528	6.72573		7.50811	6.29963	5.79714	7.62388		8.34438	7.0966	6.55613	8.3471		9.12798	7.82784	7.2141	9.11005		9.90447	8.48865	7.9185	9.86389
Inferior Frontal Gyrus, pars triangularis	R	1.23986	1.57291	1.43687	1.63708		1.71423	2.26296	2.00028	2.35721		2.48352	2.87074	2.61941	3.14132		3.16077	3.60817	3.22638	3.88399		3.84568	4.41206	3.79854	4.48559		4.40103	5.20823	4.59146	5.16826		5.04589	6.04173	5.25408	5.8347		5.78926	6.88701	5.9935	6.8398
Inferior Frontal Gyrus, pars opercularis	R	1.99281	1.95476	1.70978	2.40466		2.86491	2.64315	2.42287	3.26321		3.58463	3.50878	3.39955	4.01232		4.30138	4.26929	4.27456	4.85631		5.03085	4.97312	5.014	5.77984		5.8276	5.70548	5.69723	6.58745		6.60861	6.39404	6.38883	7.41982		7.27759	7.14973	7.28904	8.23158
Precentral Gyrus	R	7.43195	7.37723	6.93995	7.13471		9.55264	10.0742	9.20519	9.94961		11.6555	11.8794	11.0644	12.0762		13.3966	13.7798	12.6077	13.8582		15.0443	15.4432	13.9119	15.7061		16.4628	16.9456	15.3732	17.2075		17.496	18.366	16.4928	18.5103		18.818	19.7472	17.591	19.7696
Temporal Pole	R	3.57904	3.06595	3.741	3.11926		5.65124	4.40745	4.78969	4.45916		7.34664	5.87879	6.49041	6.15192		8.88642	7.45486	8.26168	7.85239		10.7475	8.83025	9.81294	9.51871		12.3641	10.1042	11.4222	11.0294		13.794	11.7442	12.8312	12.7555		15.398	13.0285	14.0679	14.3813
Anterior Superior Temporal Gyrus	R	2.92494	2.6143	3.26307	2.79792		4.31027	3.86	4.57523	4.18553		5.40703	5.12875	5.8083	5.28454		6.52364	6.01912	6.80685	6.46303		7.57364	6.8377	7.79932	7.50565		8.57137	7.63028	8.6181	8.61465		9.6233	8.55126	9.70264	9.58465		10.4735	9.36238	10.7057	10.4762
Posterior Superior Temporal Gyrus	R	3.46022	3.11541	3.93901	3.4855		4.97153	4.27319	5.44671	5.10302		6.81706	5.46197	6.82709	6.60367		8.14434	6.75678	8.40458	7.94364		9.58932	7.89596	9.48754	9.2523		10.8759	9.12246	10.8266	10.4864		12.3712	10.3254	11.9767	11.6974		13.4133	11.3603	13.077	12.8463
Anterior Middle Temporal Gyrus	R	2.35231	1.84448	1.96365	1.99596		3.01086	2.43078	2.67699	2.71073		3.80893	2.91097	3.45236	3.54433		4.73133	3.46057	4.2078	4.48454		5.49521	3.9892	5.00319	5.20788		6.50053	4.7088	5.8212	6.04881		7.33099	5.21216	6.59057	6.81337		8.17306	5.87941	7.34793	7.57279
Posterior Middle Temporal Gyrus	R	3.87927	3.28115	3.75808	3.84203		5.05136	4.47604	4.89199	5.08444		6.42638	5.58407	6.02824	6.28017		7.60071	6.38289	7.18081	7.22526		8.88125	7.33603	8.18511	8.13386		9.8494	8.15328	9.25115	9.13351		10.7578	8.9328	10.1294	10.1173		11.3886	9.85048	11.11	11.0117
Temporoccipital part of Middle Temporal Gyrus	R	3.05341	2.68966	2.39035	3.37155		4.63984	3.77021	3.56035	4.8948		5.76797	5.09193	4.83348	6.61326		7.31652	6.51182	6.08206	7.91212		8.57146	7.89732	7.55683	9.12179		9.85448	9.1677	8.85705	10.6217		11.1923	10.4047	10.2074	11.8985		12.53	11.4691	11.1499	13.0947
Anterior Inferior Temporal Gyrus	R	1.19058	1.16424	1.17549	1.17742		1.3129	1.34689	1.33072	1.37733		1.60562	1.5867	1.52584	1.67724		2.08927	1.81371	1.84365	1.88423		2.5718	2.064	2.22298	2.28622		3.08386	2.40235	2.58945	2.59006		3.62546	2.72806	3.0028	2.96759		4.3122	3.0636	3.34504	3.43272
Posterior Inferior Temporal Gyrus	R	1.47092	1.15552	1.2939	1.40014		1.78713	1.29458	1.56904	1.77607		2.34303	1.63308	1.89742	2.16464		2.97538	2.0415	2.33695	2.66516		3.42731	2.58913	2.83962	3.20898		4.09169	3.10245	3.39852	3.84971		4.5554	3.61996	3.88996	4.44811		5.25657	4.05876	4.37793	5.04451
Temporoccipital part of Inferior Temporal Gyrus	R	2.37706	2.11554	2.47627	1.87596		3.37422	3.17255	3.32738	2.62888		4.38816	4.35426	4.19354	3.59187		5.50186	5.4549	5.11966	4.60896		6.54789	6.59956	6.15538	5.84499		7.60401	7.49283	7.1002	6.75617		8.61114	8.31173	8.02692	7.77739		9.58482	9.43283	9.09933	8.66685
Postcentral Gyrus	R	6.51908	6.11866	6.25944	5.79851		8.21356	7.84092	8.05107	7.41646		9.82223	9.51483	9.9509	8.74128		11.2614	10.9281	11.1742	9.98259		12.4757	12.3431	12.5307	11.4107		13.6592	13.4166	13.6701	12.5147		14.5525	14.5949	14.9647	13.6354		15.8127	15.5228	16.1521	14.5022
Superior Parietal Lobule	R	4.10291	3.97179	3.37796	3.70466		5.08924	5.4284	4.83499	4.86235		6.23933	6.63558	5.97963	6.11027		7.22712	7.73622	7.04574	7.26332		8.37919	8.67541	8.10649	8.41298		9.09933	9.76422	9.12486	9.39436		10.0783	10.7911	10.0427	10.6169		10.9044	11.6606	11.0054	11.6068
Anterior Supramarginal Gyrus	R	3.67726	4.08815	3.21863	4.18474		4.72367	5.18822	4.69415	5.58118		5.65128	6.33234	5.94913	6.88166		6.7704	7.45386	7.21228	8.0624		7.43051	8.47697	8.11802	9.08248		8.15337	9.36891	9.02067	10.1092		8.90633	10.2206	9.87587	11.2309		9.8045	10.8003	10.8349	12.048
Posterior Supramarginal Gyrus	R	3.6911	3.56154	3.22933	4.00105		4.96611	4.85489	4.21536	5.31874		6.04384	5.9949	5.16214	6.8159		7.26245	7.3435	6.14209	8.25385		8.17447	8.27937	7.31409	9.19827		9.29424	9.12644	8.31579	10.2445		10.0935	9.89119	9.18625	11.4131		10.8459	10.7325	10.0493	12.482
Angular Gyrus	R	3.64899	3.51025	3.68952	3.82365		4.69532	4.50293	4.73653	4.79141		5.75813	5.41251	5.7895	5.98024		6.82519	6.48058	6.76485	6.97306		7.71542	7.46586	7.83755	7.98094		8.82136	8.26956	8.8216	8.86944		9.58064	9.03593	9.6286	9.57412		10.2713	9.61315	10.2668	10.2813
Superior Lateral Occipital Cortex	R	3.66154	3.23952	3.0603	2.96258		4.97825	4.49212	4.05247	3.97323		6.50823	5.57028	5.27108	5.1639		7.79612	7.00207	6.28032	6.1065		9.09218	8.29666	7.57172	7.15257		10.2047	9.39805	8.47789	8.23069		11.104	10.4253	9.4038	9.11433		12.0452	11.4557	10.3202	10.0777
Inferior Lateral Occipital Cortex	R	5.06783	4.54941	4.51706	4.70878		6.5855	6.19921	5.99504	6.10636		7.55413	7.32371	7.18648	7.21826		8.53283	8.54402	8.19559	8.52046		9.48046	9.40598	9.23867	9.40839		10.6399	10.3281	9.93769	10.437		11.6248	11.2241	10.793	11.2291		12.4767	12.091	11.405	12.1191
Intracalcarine Cortex	R	5.9596	7.13651	6.40949	6.6278		6.70242	7.87825	7.42468	7.58881		7.42697	8.55601	8.05205	8.41618		8.02561	9.09591	8.38534	8.87081		8.50266	9.58885	8.89257	9.26417		8.80838	10.1425	9.28775	9.63705		9.14244	10.5483	9.75543	9.94711		9.52258	11.0288	10.1257	10.4258
Frontal Medial Cortex	R	1.32021	1.2367	1.47393	1.52219		1.52009	1.31032	1.60467	1.7706		1.73878	1.46204	1.94115	2.00868		2.03641	1.6108	2.39154	2.44421		2.27259	1.80582	2.64876	2.7968		2.55737	2.04271	3.09275	3.1724		2.79197	2.29218	3.56471	3.55697		3.11894	2.59182	3.96854	3.91464
Supplementary Motor Cortex	R	3.71204	3.94044	3.49631	4.23154		5.11911	5.8498	4.99698	6.09567		6.31549	7.31371	6.45968	7.48604		7.45623	8.58955	7.69506	8.71847		8.61277	9.83791	8.85624	9.96087		9.65359	10.8468	9.8333	11.0037		10.4404	11.7531	10.7864	12.0434		11.2929	12.5751	11.6594	12.8942
Subcallosal Cortex	R	1.0115	1.05703	1.16546	1.20515		1.126	1.12756	1.35183	1.34189		1.30042	1.33478	1.55327	1.51884		1.57595	1.49044	1.84039	1.80868		1.84054	1.84761	2.06135	2.07169		2.06454	2.17496	2.32497	2.23406		2.36827	2.50362	2.79108	2.43906		2.6732	2.83294	3.36473	2.71452
Paracingulate Cortex	R	2.91492	2.7438	3.09028	2.86362		3.49116	3.50701	3.83111	3.53697		4.32582	4.28047	4.51861	4.42079		5.16867	4.94498	5.16554	5.18985		6.00104	5.53228	5.7609	5.8681		6.78888	6.19774	6.53756	6.65971		7.54805	6.91903	7.09268	7.42054		8.09536	7.54786	7.81938	8.09087
Anterior Cingulate Gyrus	R	2.75769	2.66946	3.38588	2.96851		3.47991	3.59595	4.16009	3.58807		4.17525	4.48878	5.20818	4.48891		4.90448	5.47089	6.17717	5.40927		5.95484	6.31829	7.08108	6.23988		6.77739	7.24677	7.95497	7.1362		7.61657	8.24226	8.77196	8.29256		8.36906	9.06406	9.71714	9.21885
Posterior Cingulate Gyrus	R	3.06129	2.87609	3.01704	2.89135		3.62304	3.47713	3.68596	3.46637		4.17499	4.13099	4.29577	4.06679		4.89245	4.7341	5.016	4.51207		5.45652	5.5397	5.65434	4.98304		6.00096	6.15244	6.2438	5.44547		6.50717	6.7184	6.85984	6.04636		7.18811	7.32796	7.49228	6.74924
Precuneus Cortex	R	3.20853	3.02661	2.93636	2.94194		3.76949	3.87578	3.5631	3.52308		4.46197	4.64203	4.20996	4.00447		5.15948	5.30896	5.01523	4.65417		5.78521	6.0868	5.61276	5.29114		6.48665	6.9738	6.27444	5.93746		7.23514	7.8101	6.79495	6.60489		7.83062	8.50222	7.35714	7.0959
Cuneal Cortex	R	3.77869	5.39446	4.94165	5.03473		4.76509	6.44492	5.7465	6.06335		5.52843	6.94172	6.58641	6.91857		6.14518	7.72162	7.31289	7.52216		6.83091	8.31816	7.93672	8.15117		7.43614	8.90755	8.48393	8.66896		8.14109	9.52775	9.03524	9.0932		8.57123	10.082	9.64355	9.53276
Frontal Orbital Cortex	R	2.31169	2.08843	2.38483	2.17274		3.07085	2.76068	3.26355	3.13054		3.87887	3.60191	3.96476	4.15613		4.72555	4.53277	4.8821	5.14738		5.82082	5.38579	5.58522	6.18942		6.69969	6.20272	6.4004	7.11627		7.63658	7.09611	7.25527	8.07325		8.74422	7.96302	8.42119	8.86367
Anterior Parahippocampus	R	2.04266	2.57605	2.26186	2.35521		2.37128	2.95593	2.5471	2.61426		2.7417	3.38202	2.95951	2.91775		3.09482	3.88779	3.41254	3.25628		3.59272	4.37941	3.91632	3.78899		3.96883	4.82097	4.30074	4.3451		4.40957	5.2522	4.78986	4.85205		4.98042	5.76598	5.24565	5.37263
Posterior Parahippocampus	R	1.19352	1.16363	1.20145	1.21614		1.38159	1.24661	1.51611	1.2686		1.65266	1.39573	1.71342	1.38623		1.90763	1.71954	2.02164	1.60916		2.20911	1.91912	2.31957	1.76386		2.42278	2.23996	2.64952	2.01936		2.87094	2.46479	3.07999	2.31585		3.29316	2.8204	3.51264	2.56913
Lingual Gyrus	R	6.48491	7.79783	7.77582	7.24592		7.66353	9.11853	8.93937	8.51646		8.7364	10.2352	9.83648	9.3767		9.57106	11.0941	10.7376	10.044		10.2896	11.8601	11.4407	10.8469		11.0053	12.5816	12.1392	11.5309		11.489	13.1779	12.733	11.941		12.1693	13.8319	13.2853	12.3415
Anterior Division of Temporal Fusiform Cortex	R	1.17519	1.01339	0.914338	1.11161		1.26698	1.18726	1.07488	1.23119		1.4841	1.37834	1.17243	1.39695		1.73808	1.54777	1.38604	1.59078		2.0808	1.78189	1.65167	1.76969		2.29566	1.95522	1.94595	1.96041		2.6403	2.29587	2.13753	2.2268		3.0909	2.53546	2.39433	2.40173
Posterior Division of Temporal Fusiform Cortex	R	2.31833	2.15988	2.24624	2.12357		2.77369	2.42369	2.83214	2.46365		3.26752	2.94065	3.49777	2.8538		3.90907	3.59686	4.1486	3.33427		4.48656	4.19829	4.91915	3.81024		4.9898	4.68771	5.61779	4.33585		5.61619	5.12964	6.38492	5.08643		6.31304	5.73009	7.18853	5.7086
Temporal Occipital Fusiform Cortex	R	4.87536	4.64845	5.40552	4.67443		6.18925	6.25407	7.03996	6.27839		7.4767	7.55653	8.22184	7.41167		8.74888	8.57613	9.40178	8.43384		9.69882	9.76953	10.3931	9.64859		10.6834	10.7427	11.4491	10.6181		11.8783	11.5422	12.371	11.6713		12.8863	12.6483	13.2062	12.7004
Occipital Fusiform Cortex	R	5.98262	6.03272	6.46549	5.97096		7.15543	7.52882	7.76838	6.941		8.07414	8.50102	8.76128	7.93045		8.74872	9.37525	9.58009	8.73277		9.58512	9.97249	10.3023	9.4631		10.186	10.8012	10.9747	10.1488		10.8353	11.3624	11.5526	10.6788		11.3103	12.038	12.1386	11.4237
Frontal Operculum	R	1.6029	1.46634	1.84363	1.73468		1.87062	1.86138	2.2377	2.34332		2.12015	2.28622	2.57072	2.86768		2.45651	2.81073	2.91517	3.35056		2.83545	3.1575	3.37317	3.78458		3.27168	3.64074	3.84355	4.25808		3.67573	4.04215	4.30227	4.70091		4.04098	4.53629	4.5792	5.10574
Central Operculum	R	6.58773	6.37264	6.66839	6.29591		9.2351	8.15161	9.50558	8.48787		10.6839	9.75672	11.5181	9.802		11.9639	11.1703	12.83	11.0989		13.0134	12.2387	14.0725	12.344		13.8359	13.1109	14.974	13.2193		14.5839	14.1325	15.8075	13.9881		15.4612	14.9421	16.7154	14.8408
Parietal Operculum	R	6.67944	7.1366	6.39861	6.96488		8.79246	9.30645	8.85963	9.48894		10.2378	11.3386	10.5841	11.3674		11.4682	13.0614	12.0676	12.977		12.7402	14.291	13.2914	14.0383		13.7266	15.393	14.4748	15.2136		14.6993	16.4539	15.6998	16.1578		15.6689	17.3096	16.4534	17.1278
Planum Polare	R	3.18553	2.53025	3.30388	3.02502		4.40674	3.62385	4.76224	3.97099		5.42598	4.60828	5.82807	4.89405		6.40555	5.39262	6.72371	5.72416		7.0944	6.1222	7.64006	6.43498		7.82893	6.79762	8.42265	7.14002		8.32041	7.48448	9.2393	7.79203		8.9563	8.10007	10.1128	8.37826
Heschl’s Gyrus	R	3.29101	3.06367	3.82072	3.22754		4.63967	4.15414	5.45798	4.42344		5.97078	5.36794	6.77069	5.44024		6.8535	6.35212	7.86343	6.40092		7.61806	7.18644	8.66944	7.34341		8.30857	8.0014	9.59451	8.23012		9.10761	8.72553	10.4031	8.8657		9.71354	9.62563	11.2626	9.5323
Planum Temporale	R	6.02182	6.33849	6.40358	6.19909		7.93987	8.33728	8.19974	8.25047		9.54241	9.82252	9.50179	9.54118		10.511	11.1198	11.002	10.8381		11.7036	12.414	12.0256	11.9517		12.773	13.5686	13.3024	12.8351		13.5641	14.5423	14.0811	13.8693		14.1482	15.4189	15.0871	14.8802
Supracalcarine Cortex	R	3.6227	5.00801	4.34411	4.67161		4.5319	5.93306	5.20364	5.56347		4.9855	6.55397	6.07764	6.21338		5.44442	7.02952	6.53691	6.85422		6.11117	7.54001	7.04868	7.38881		6.50183	7.9744	7.31816	7.82206		6.92911	8.34899	7.76673	8.19703		7.36363	8.70812	8.08995	8.57879
Occipital Pole	R	4.06863	4.44539	4.04115	4.40704		5.04973	5.48927	4.91594	5.3577		5.83363	6.18105	5.57827	6.10733		6.38728	6.78637	6.11493	6.64962		6.94137	7.34328	6.62595	7.23608		7.45475	7.90348	6.97212	7.78956		8.00684	8.43475	7.35958	8.26648		8.55116	8.86393	7.74037	8.62568
Thalamus	L	1.84962	1.54316	1.90586	1.88083		2.02526	1.63998	2.05284	1.94665		2.2569	1.83011	2.34651	2.08085		2.62071	2.05421	2.69133	2.38749		3.02562	2.3318	3.12937	2.69276		3.33812	2.60546	3.53288	2.91513		3.69588	2.879	3.87231	3.29431		4.14937	3.16269	4.28242	3.64556
Putamen	L	2.079	1.87681	2.0596	2.05662		2.29408	2.03743	2.14417	2.21592		2.63336	2.19388	2.35205	2.58401		2.96104	2.42134	2.66926	3.03462		3.43534	2.65679	3.05904	3.39166		3.885	3.00721	3.39814	3.80151		4.44963	3.37752	3.93383	4.15378		4.96734	3.70224	4.45188	4.61428
Caudate	L	2.03744	2.07078	1.99911	1.78497		2.24321	2.15492	2.12412	1.92701		2.39414	2.40745	2.31476	1.99942		2.66418	2.62229	2.49051	2.17401		3.07931	2.91409	2.78202	2.50221		3.37871	3.28082	3.22659	2.80946		3.9157	3.60638	3.5225	3.083		4.36745	3.92163	3.84646	3.33202
Pallidum	L	0.790721	0.853798	0.879586	0.848786		0.853375	0.880521	0.910519	0.880852		0.936675	0.916147	0.998312	0.903044		1.04066	1.0003	1.11741	0.940594		1.22255	1.061	1.22337	1.10938		1.50377	1.16051	1.45089	1.25479		1.86449	1.35658	1.68926	1.40072		2.07459	1.63836	1.92663	1.78432
Hippocampus	L	1.13698	1.02581	1.14883	1.19277		1.27389	1.11891	1.34584	1.20408		1.30211	1.27239	1.47106	1.23945		1.46718	1.49033	1.53987	1.38643		1.56358	1.71831	1.64252	1.58216		1.79479	1.99973	1.81702	1.83786		1.96688	2.25459	2.05259	2.12411		2.16852	2.57708	2.25249	2.33498
Amygdala	L	1.12024	1.21814	1.097	1.11602		1.15208	1.32204	1.22166	1.2009		1.15208	1.48911	1.38871	1.23792		1.23389	1.6044	1.4869	1.37937		1.29257	1.81245	1.6409	1.52671		1.37127	2.02952	1.90069	1.69192		1.52271	2.29305	2.11815	1.92751		1.64401	2.52284	2.45122	2.18861
Nucleus Accumbens	L	1.03236	0.888651	0.98786	0.931479		1.03236	0.888651	1.03875	0.931479		1.03236	0.931773	1.07694	0.943116		1.08588	0.942554	1.09457	0.977029		1.16859	0.96385	1.16609	1.02746		1.24801	1.02173	1.26201	1.06628		1.32732	1.14322	1.40256	1.15286		1.45191	1.22805	1.47882	1.20785
Thalamus	R	1.69011	1.84494	1.75216	1.62418		1.81158	1.95492	1.9168	1.73227		1.99469	2.12468	2.08881	1.8691		2.32374	2.33823	2.45059	2.0765		2.64227	2.60058	2.82061	2.31387		3.08025	3.01356	3.24377	2.6316		3.40142	3.45801	3.60867	3.01305		3.82917	3.85455	4.02727	3.34646
Putamen	R	1.81799	1.80193	1.88522	1.96239		1.97276	1.96976	2.07212	2.12075		2.31825	2.23947	2.39374	2.42186		2.73062	2.54176	2.70738	2.75756		3.22806	2.81794	3.26228	3.29948		3.65784	3.19142	3.74075	3.77033		4.13301	3.58684	4.21584	4.23037		4.65808	3.97485	4.78969	4.726
Caudate	R	1.52861	1.55212	1.77985	1.65066		1.61617	1.66233	1.82225	1.71494		1.86105	1.80887	2.01751	1.86925		2.17142	2.10471	2.27377	2.1101		2.47218	2.22833	2.58191	2.37766		2.8673	2.55691	2.79387	2.52424		3.1091	2.95288	2.99623	2.75828		3.47944	3.26884	3.31557	3.12049
Pallidum	R	0.720571	0.678087	0.763759	0.724967		0.732955	0.678087	0.810416	0.798054		0.781696	0.690366	0.917577	0.798054		0.878912	0.7682	0.993832	0.889464		0.97287	0.844541	1.17095	1.05504		1.12624	0.967961	1.34101	1.1672		1.31118	1.128	1.49308	1.46274		1.47212	1.36886	1.61917	1.70385
Hippocampus	R	1.37808	1.28824	1.45399	1.1984		1.43045	1.34038	1.68408	1.25601		1.49435	1.5054	1.86405	1.35341		1.55596	1.79897	2.03635	1.45954		1.6022	1.9809	2.20338	1.62419		1.75354	2.17274	2.36514	1.86886		1.95776	2.4663	2.66262	2.03951		2.22823	2.69632	2.98538	2.24764
Amygdala	R	0.930525	0.915025	1.0711	1.30443		0.985373	0.955501	1.20583	1.40977		0.998358	1.10343	1.275	1.4589		1.05319	1.23875	1.4515	1.57916		1.07711	1.30694	1.64391	1.74458		1.19742	1.51997	1.86378	1.9569		1.39567	1.66243	2.10962	2.16268		1.57604	1.86836	2.53446	2.41929
Nucleus Accumbens	R	0.875052	0.876882	0.875256	0.85862		0.875052	0.876882	0.875256	0.85862		0.875052	0.888102	0.886698	0.880481		0.893906	0.888102	0.90937	0.903468		0.948907	0.888102	0.930321	0.954531		0.976586	0.926694	0.962727	0.974049		1.02671	0.993487	1.03148	1.03798		1.16023	1.04555	1.1297	1.06451
Local efficiency		Cost 0.03					Cost 0.04					Cost 0.05					Cost 0.06					Cost 0.07					Cost 0.08					Cost 0.09					Cost 0.10
Harvard-Oxford atlases	R/L	PDMMENS	CONMENS	PDMPOV	CONPOV		PDMMENS	CONMENS	PDMPOV	CONPOV		PDMMENS	CONMENS	PDMPOV	CONPOV		PDMMENS	CONMENS	PDMPOV	CONPOV		PDMMENS	CONMENS	PDMPOV	CONPOV		PDMMENS	CONMENS	PDMPOV	CONPOV		PDMMENS	CONMENS	PDMPOV	CONPOV		PDMMENS	CONMENS	PDMPOV	CONPOV
Frontal Pole	L	0.161306	0.177925	0.155929	0.234615		0.35781	0.317454	0.26776	0.405674		0.427786	0.424749	0.373157	0.527386		0.46801	0.485061	0.447675	0.582093		0.498376	0.528161	0.529101	0.576514		0.540471	0.57792	0.579939	0.625369		0.580827	0.597265	0.613339	0.676706		0.621527	0.623391	0.640237	0.689816
Insular Cortex	L	0.341066	0.412935	0.420728	0.381029		0.488204	0.559086	0.578821	0.61182		0.584638	0.648036	0.634763	0.662721		0.657876	0.683343	0.656664	0.69727		0.662165	0.67715	0.694456	0.712028		0.684781	0.704085	0.722573	0.718595		0.684539	0.724933	0.731532	0.741499		0.704824	0.730484	0.745855	0.732631
Superior Frontal Gyrus	L	0.222909	0.18576	0.119391	0.214754		0.33285	0.341912	0.282097	0.396829		0.506573	0.456157	0.36836	0.481447		0.566828	0.493572	0.444675	0.551687		0.627937	0.532812	0.517389	0.5944		0.658921	0.579785	0.602963	0.623863		0.673575	0.603212	0.655452	0.677276		0.681428	0.632073	0.678408	0.674964
Middle Frontal Gyrus	L	0.234479	0.191901	0.107959	0.202603		0.333472	0.360835	0.221429	0.342799		0.521199	0.473221	0.362432	0.436995		0.573207	0.511142	0.460587	0.519293		0.603222	0.553448	0.523088	0.590748		0.643778	0.595653	0.56676	0.622238		0.660066	0.623045	0.603554	0.682268		0.693748	0.633279	0.627137	0.700863
Inferior Frontal Gyrus, pars triangularis	L	0.116255	0.156517	0.123306	0.161248		0.282435	0.353846	0.212042	0.311932		0.37702	0.354843	0.325355	0.448128		0.537268	0.461489	0.464407	0.493491		0.575611	0.574993	0.529705	0.520738		0.634121	0.614583	0.603284	0.592203		0.639143	0.627068	0.628678	0.604447		0.655615	0.692785	0.659248	0.613077
Inferior Frontal Gyrus, pars opercularis	L	0.117735	0.0981456	0.101343	0.158618		0.277083	0.247339	0.28302	0.323637		0.321873	0.336492	0.364918	0.405969		0.428584	0.454169	0.444228	0.497856		0.481342	0.500699	0.482479	0.560995		0.578606	0.570451	0.591007	0.628001		0.635084	0.582744	0.651914	0.667152		0.662131	0.655106	0.687857	0.673047
Precentral Gyrus	L	0.591097	0.591121	0.563707	0.579056		0.675575	0.686572	0.690762	0.648466		0.708249	0.696767	0.695741	0.71696		0.732319	0.731813	0.73545	0.723889		0.728316	0.743108	0.752927	0.740403		0.731024	0.74768	0.755281	0.745297		0.744176	0.756548	0.754411	0.747233		0.750687	0.768913	0.768474	0.756415
Temporal Pole	L	0.171259	0.135005	0.223168	0.17377		0.353375	0.256373	0.370605	0.281208		0.456479	0.384657	0.494163	0.376873		0.523703	0.478813	0.560929	0.436827		0.599945	0.548463	0.622786	0.507941		0.615717	0.594617	0.630498	0.561636		0.635195	0.594051	0.643407	0.6362		0.674969	0.610443	0.661945	0.649602
Anterior Superior Temporal Gyrus	L	0.408987	0.267173	0.354492	0.284393		0.503682	0.432458	0.564879	0.369556		0.524666	0.493414	0.602918	0.45815		0.583281	0.588423	0.670235	0.532191		0.625543	0.587946	0.708701	0.612073		0.645328	0.649278	0.74786	0.608434		0.644222	0.70831	0.74125	0.669668		0.654394	0.713216	0.752202	0.699162
Posterior Superior Temporal Gyrus	L	0.324645	0.250939	0.380145	0.282304		0.436902	0.416823	0.498435	0.455262		0.50409	0.472926	0.533834	0.496668		0.60424	0.545512	0.603059	0.543918		0.662692	0.573865	0.643706	0.610705		0.688203	0.641499	0.682154	0.627697		0.70865	0.671985	0.698205	0.700767		0.727232	0.705026	0.73481	0.674992
Anterior Middle Temporal Gyrus	L	0.198443	0.122997	0.121894	0.144811		0.299863	0.22569	0.298543	0.265418		0.473517	0.320063	0.417799	0.369917		0.470757	0.370114	0.541233	0.424617		0.530254	0.461271	0.557772	0.460281		0.573003	0.526219	0.605611	0.517861		0.57074	0.555186	0.661456	0.58225		0.608245	0.603733	0.688558	0.606289
Posterior Middle Temporal Gyrus	L	0.291845	0.217519	0.197349	0.349926		0.420106	0.377803	0.350956	0.444684		0.491792	0.489971	0.418308	0.556813		0.588679	0.588037	0.514541	0.624329		0.609121	0.600807	0.567766	0.642179		0.639726	0.618077	0.601918	0.676001		0.658957	0.64706	0.653676	0.705362		0.697557	0.667611	0.689445	0.721665
Temporoccipital part of Middle Temporal Gyrus	L	0.24383	0.132349	0.146642	0.222052		0.386078	0.365372	0.386927	0.333924		0.469462	0.43066	0.454944	0.446487		0.56559	0.527948	0.562285	0.584501		0.639838	0.602521	0.606904	0.657677		0.679469	0.608437	0.626852	0.688911		0.697236	0.626763	0.653056	0.716236		0.727301	0.66001	0.667443	0.728336
Anterior Inferior Temporal Gyrus	L	0.0551282	0.0619658	0.0320513	0.0666667		0.0884463	0.130517	0.0852564	0.118284		0.158202	0.188192	0.130791	0.17806		0.204853	0.229036	0.213272	0.255933		0.344149	0.276706	0.307731	0.314601		0.425963	0.270178	0.38899	0.345383		0.489386	0.348231	0.480559	0.429033		0.522001	0.423522	0.501652	0.466884
Posterior Inferior Temporal Gyrus	L	0.0233516	0.0345085	0.0532357	0.0695971		0.136386	0.130594	0.203694	0.130682		0.188287	0.220394	0.296852	0.194359		0.288957	0.31349	0.337718	0.217135		0.329838	0.360328	0.350838	0.29414		0.389125	0.395343	0.402448	0.361277		0.454684	0.4248	0.4765	0.431849		0.518944	0.504166	0.551618	0.48134
Temporoccipital part of Inferior Temporal Gyrus	L	0.097937	0.13824	0.129048	0.122436		0.296499	0.317036	0.204407	0.314761		0.433039	0.405282	0.334649	0.425507		0.51692	0.46401	0.442755	0.460211		0.566577	0.502033	0.477915	0.553474		0.610401	0.6101	0.525989	0.59095		0.655816	0.645583	0.560515	0.607994		0.671452	0.668535	0.622939	0.654256
Postcentral Gyrus	L	0.656735	0.643441	0.598994	0.654628		0.677619	0.725942	0.674221	0.748714		0.708572	0.735131	0.740163	0.807196		0.751187	0.791482	0.74304	0.799462		0.773006	0.810511	0.750339	0.798654		0.766101	0.808841	0.763298	0.812496		0.770871	0.812477	0.775148	0.812437		0.779017	0.814699	0.776236	0.811335
Superior Parietal Lobule	L	0.40209	0.401507	0.287084	0.241756		0.489785	0.497946	0.396336	0.428571		0.552736	0.599946	0.557865	0.556554		0.607367	0.687723	0.622447	0.663192		0.648056	0.715113	0.65559	0.715173		0.707654	0.734514	0.665458	0.713153		0.718965	0.744599	0.703722	0.748742		0.737835	0.770471	0.709679	0.766667
Anterior Supramarginal Gyrus	L	0.29043	0.28126	0.305876	0.248163		0.396691	0.392157	0.392236	0.434387		0.537294	0.517962	0.536003	0.55802		0.607261	0.557618	0.630828	0.61063		0.616399	0.593739	0.681737	0.636614		0.638466	0.617441	0.706486	0.689942		0.681468	0.621664	0.735945	0.712508		0.711079	0.623169	0.716617	0.738809
Posterior Supramarginal Gyrus	L	0.322463	0.261577	0.110226	0.290527		0.432634	0.353249	0.254484	0.428116		0.523803	0.454148	0.353111	0.484079		0.605964	0.572024	0.429931	0.608375		0.632417	0.579564	0.527877	0.617		0.654244	0.622639	0.598198	0.683571		0.659256	0.633358	0.593627	0.701899		0.68734	0.646475	0.612754	0.724611
Angular Gyrus	L	0.296577	0.260684	0.228617	0.277293		0.477588	0.38465	0.410214	0.463671		0.518275	0.521682	0.551006	0.543412		0.555906	0.585748	0.581698	0.639338		0.618457	0.629809	0.650958	0.674932		0.657459	0.654079	0.695111	0.713886		0.676376	0.706489	0.717239	0.735019		0.6998	0.715094	0.733138	0.729867
Superior Lateral Occipital Cortex	L	0.229779	0.158723	0.155998	0.175611		0.33108	0.27299	0.337578	0.272471		0.370634	0.373997	0.435284	0.378709		0.423828	0.44891	0.488704	0.492566		0.505068	0.51592	0.591464	0.554879		0.5526	0.54437	0.598347	0.565791		0.583048	0.594186	0.570291	0.606022		0.628989	0.625402	0.59281	0.612206
Inferior Lateral Occipital Cortex	L	0.483353	0.473377	0.507962	0.46388		0.587933	0.634721	0.598218	0.536737		0.644486	0.700763	0.649014	0.623109		0.699988	0.741446	0.686222	0.673564		0.714109	0.744523	0.734497	0.706254		0.728142	0.754045	0.762968	0.744882		0.743048	0.762687	0.765502	0.778893		0.751107	0.761717	0.763746	0.781876
Intracalcarine Cortex	L	0.679166	0.78055	0.733562	0.736378		0.744183	0.810267	0.819265	0.800615		0.803324	0.820554	0.867266	0.83234		0.811514	0.814258	0.877811	0.835337		0.824264	0.84672	0.896399	0.849987		0.816817	0.853173	0.897771	0.866266		0.836214	0.854341	0.888043	0.864546		0.843377	0.8483	0.881607	0.862396
Frontal Medial Cortex	L	0.0760684	0.0296093	0.0480769	0.077152		0.136508	0.086859	0.122756	0.145345		0.23985	0.195534	0.23472	0.226236		0.322015	0.231862	0.293673	0.294283		0.353168	0.344654	0.349765	0.315173		0.411958	0.411789	0.399854	0.360267		0.433471	0.44931	0.449431	0.466103		0.469101	0.482201	0.472273	0.529284
Supplementary Motor Cortex	L	0.395584	0.517134	0.332143	0.390079		0.528075	0.678459	0.491997	0.568909		0.681148	0.741656	0.625257	0.684081		0.71971	0.797929	0.69494	0.759426		0.732626	0.804493	0.736697	0.806661		0.758914	0.815636	0.779913	0.801056		0.769121	0.815438	0.813479	0.808467		0.779643	0.814342	0.843393	0.808921
Subcallosal Cortex	L	0.028312	0.00801282	0.02442	0.0608974		0.0851801	0.0435897	0.0596623	0.155449		0.0968063	0.0869658	0.0965445	0.198207		0.155165	0.179895	0.180736	0.234637		0.256815	0.22614	0.226905	0.269006		0.315527	0.259404	0.28942	0.276646		0.332647	0.295767	0.356709	0.352148		0.364676	0.328486	0.380873	0.37321
Paracingulate Cortex	L	0.23125	0.172329	0.230109	0.262607		0.340327	0.295499	0.357362	0.345407		0.410037	0.458532	0.433914	0.478478		0.478467	0.496016	0.481086	0.525299		0.499029	0.565289	0.488557	0.521219		0.508684	0.590113	0.554084	0.535439		0.551293	0.603051	0.581805	0.567489		0.587938	0.633432	0.608865	0.601553
Anterior Cingulate Gyrus	L	0.244338	0.237887	0.305235	0.291445		0.397398	0.380885	0.390522	0.382308		0.461695	0.494142	0.473149	0.546737		0.532774	0.539643	0.5212	0.596614		0.54424	0.606767	0.556613	0.649475		0.570733	0.654696	0.573888	0.701454		0.60025	0.677918	0.602338	0.715617		0.640474	0.710613	0.616496	0.725085
Posterior Cingulate Gyrus	L	0.301389	0.319505	0.343819	0.292227		0.422234	0.482601	0.483512	0.438364		0.529685	0.557388	0.530054	0.536683		0.552799	0.58169	0.568164	0.564533		0.57354	0.639328	0.559442	0.605454		0.615748	0.660337	0.57472	0.60177		0.650399	0.680867	0.5919	0.603395		0.680674	0.710978	0.637282	0.642972
Precuneus Cortex	L	0.364621	0.372024	0.376694	0.304739		0.443916	0.505731	0.501409	0.52226		0.511316	0.514716	0.554011	0.649196		0.577176	0.544565	0.596884	0.63582		0.639822	0.629189	0.601853	0.641708		0.68642	0.676278	0.626974	0.652824		0.701858	0.697277	0.64392	0.681314		0.704752	0.711134	0.657466	0.695455
Cuneal Cortex	L	0.491336	0.613828	0.578493	0.599611		0.622283	0.770971	0.648049	0.7144		0.701528	0.797993	0.665052	0.790803		0.702303	0.810128	0.700612	0.810091		0.718046	0.822686	0.742877	0.848718		0.794284	0.823135	0.76216	0.83874		0.814685	0.836843	0.779634	0.863828		0.806366	0.856866	0.773781	0.880311
Frontal Orbital Cortex	L	0.180189	0.12311	0.21453	0.152556		0.313034	0.26409	0.299072	0.248007		0.425015	0.411361	0.363807	0.383533		0.48212	0.461046	0.459473	0.427253		0.546579	0.529713	0.52535	0.507989		0.595538	0.565146	0.600849	0.544112		0.62754	0.591602	0.625796	0.596057		0.646861	0.620869	0.677338	0.626192
Anterior Parahippocampus	L	0.0856227	0.109936	0.075641	0.094475		0.183849	0.166015	0.151581	0.158929		0.222245	0.262809	0.269736	0.31919		0.282379	0.343712	0.370656	0.400169		0.330113	0.422722	0.384439	0.444709		0.377626	0.464637	0.442602	0.456546		0.413405	0.506409	0.501343	0.516127		0.461904	0.558434	0.52952	0.53206
Posterior Parahippocampus	L	0.068544	0.00512821	0.0652358	0.0554029		0.117628	0.0857372	0.133831	0.100267		0.157792	0.151788	0.178701	0.114426		0.21414	0.240544	0.20302	0.136229		0.258439	0.272795	0.290521	0.199081		0.308059	0.32755	0.327964	0.251229		0.369924	0.400481	0.382957	0.340697		0.384215	0.454057	0.471424	0.372018
Lingual Gyrus	L	0.613164	0.723412	0.687277	0.662768		0.643434	0.747301	0.736674	0.694291		0.719997	0.758003	0.756364	0.754154		0.733916	0.787912	0.749256	0.757603		0.753337	0.768385	0.780403	0.757988		0.747572	0.768535	0.790381	0.768521		0.77702	0.771516	0.798731	0.772558		0.77977	0.770577	0.799886	0.768351
Anterior Division of Temporal Fusiform Cortex	L	0.0432692	0.0773352	0.0525412	0.0564103		0.0735348	0.103318	0.11013	0.0984356		0.119986	0.13317	0.160267	0.171126		0.196238	0.23043	0.21918	0.215677		0.306052	0.276916	0.244969	0.269615		0.342873	0.295239	0.251577	0.36263		0.372433	0.286817	0.307842	0.4286		0.379464	0.345541	0.337781	0.447831
Posterior Division of Temporal Fusiform Cortex	L	0.0929716	0.0448718	0.111859	0.13721		0.178599	0.198947	0.222477	0.21622		0.283728	0.297181	0.293062	0.313292		0.353476	0.377593	0.35767	0.340025		0.41258	0.431614	0.445659	0.403714		0.456173	0.460042	0.51105	0.485196		0.48154	0.500939	0.523913	0.516531		0.510634	0.565464	0.570489	0.520045
Temporal Occipital Fusiform Cortex	L	0.509249	0.502665	0.586926	0.446633		0.644428	0.703956	0.714419	0.595012		0.679694	0.746637	0.715747	0.692518		0.701057	0.796339	0.768702	0.728436		0.709793	0.801291	0.792957	0.730528		0.707629	0.809605	0.801474	0.74479		0.724963	0.803475	0.786083	0.749694		0.725859	0.799258	0.796712	0.764383
Occipital Fusiform Cortex	L	0.568663	0.587159	0.597201	0.56284		0.659137	0.684043	0.689889	0.682307		0.713693	0.763037	0.716355	0.732994		0.743792	0.778656	0.753006	0.755564		0.764347	0.793066	0.785147	0.783422		0.78258	0.79164	0.791008	0.816146		0.792784	0.78633	0.806802	0.829946		0.805223	0.794431	0.811167	0.838882
Frontal Operculum	L	0.0467949	0.101603	0.110096	0.114423		0.0897436	0.258452	0.266186	0.213248		0.163889	0.353059	0.311328	0.324702		0.303075	0.384892	0.349052	0.336319		0.312898	0.451674	0.433177	0.370761		0.385704	0.465903	0.509447	0.430483		0.465301	0.482787	0.541541	0.518961		0.493147	0.543424	0.556751	0.55617
Central Operculum	L	0.502295	0.582895	0.537293	0.609291		0.699562	0.697456	0.708643	0.676051		0.706265	0.733251	0.74575	0.716722		0.757227	0.783521	0.791224	0.757198		0.754201	0.79316	0.798468	0.775456		0.776596	0.797787	0.802423	0.792963		0.779442	0.801501	0.806822	0.799911		0.792695	0.809337	0.814729	0.806738
Parietal Operculum	L	0.566368	0.610246	0.629709	0.605767		0.704197	0.717887	0.701461	0.734099		0.74218	0.761695	0.779209	0.737164		0.755472	0.780092	0.789275	0.761008		0.761263	0.807209	0.789631	0.782977		0.784642	0.814542	0.796291	0.78247		0.808362	0.823387	0.795555	0.780769		0.796718	0.830159	0.79407	0.79101
Planum Polare	L	0.271726	0.236821	0.348618	0.15456		0.390702	0.391005	0.492585	0.365347		0.455765	0.46663	0.540175	0.497769		0.563371	0.562415	0.63119	0.572635		0.621435	0.602189	0.66302	0.629403		0.636105	0.668649	0.666541	0.678326		0.67918	0.719143	0.711501	0.710496		0.668896	0.751105	0.742644	0.733787
Heschl’s Gyrus	L	0.415408	0.329328	0.466392	0.435012		0.584001	0.565621	0.615131	0.579817		0.636874	0.702312	0.680065	0.699681		0.6823	0.776883	0.72365	0.723849		0.701284	0.802637	0.746322	0.73205		0.7701	0.810078	0.742315	0.764903		0.773782	0.833073	0.750355	0.767941		0.775988	0.830914	0.777539	0.779309
Planum Temporale	L	0.520636	0.582063	0.531885	0.525819		0.642266	0.701909	0.626156	0.643923		0.699888	0.75593	0.672303	0.722226		0.734711	0.763043	0.721078	0.746483		0.739528	0.775058	0.755207	0.766196		0.754041	0.791195	0.779247	0.781314		0.753141	0.794901	0.790648	0.78347		0.754612	0.799955	0.800265	0.792876
Supracalcarine Cortex	L	0.484684	0.721696	0.567676	0.658496		0.625327	0.803885	0.684699	0.736886		0.697566	0.82015	0.745245	0.790334		0.713103	0.828996	0.810937	0.837711		0.749187	0.852918	0.807372	0.874156		0.779015	0.85126	0.851074	0.882426		0.782566	0.845378	0.851184	0.884125		0.791808	0.874972	0.844029	0.883968
Occipital Pole	L	0.556243	0.519684	0.482412	0.614003		0.648855	0.633752	0.608074	0.672684		0.766218	0.687102	0.62815	0.714312		0.785447	0.719938	0.706523	0.713318		0.780051	0.740406	0.770398	0.75982		0.79348	0.777522	0.788288	0.776969		0.796035	0.804315	0.806501	0.771403		0.820893	0.805498	0.808879	0.791845
Frontal Pole	R	0.220472	0.201717	0.1564	0.204163		0.363473	0.30388	0.331968	0.403848		0.417473	0.3692	0.379221	0.497269		0.489495	0.441566	0.433357	0.568267		0.558036	0.517426	0.489059	0.605414		0.586141	0.566512	0.582516	0.64674		0.599844	0.590499	0.590016	0.652345		0.610184	0.620779	0.602345	0.672415
Insular Cortex	R	0.351387	0.445803	0.406012	0.388385		0.487257	0.552312	0.533397	0.589357		0.550967	0.625577	0.642226	0.668689		0.612419	0.671042	0.673248	0.697378		0.631089	0.703907	0.677773	0.723426		0.682952	0.723688	0.692083	0.721376		0.692943	0.739247	0.702095	0.72787		0.708896	0.74343	0.727843	0.72927
Superior Frontal Gyrus	R	0.282912	0.19246	0.176992	0.258972		0.326305	0.332123	0.348823	0.404078		0.471454	0.435051	0.407235	0.481202		0.511458	0.474098	0.462618	0.604406		0.560863	0.523456	0.523506	0.628004		0.599255	0.55011	0.570474	0.638359		0.629018	0.575688	0.607487	0.653866		0.627867	0.650802	0.637501	0.676449
Middle Frontal Gyrus	R	0.31971	0.187386	0.23312	0.264919		0.44383	0.364858	0.394204	0.391335		0.535163	0.455112	0.415634	0.501366		0.609921	0.533819	0.451621	0.576761		0.654888	0.589236	0.502782	0.629373		0.681931	0.615519	0.596889	0.658971		0.699133	0.67586	0.64875	0.667124		0.70651	0.697676	0.654833	0.682808
Inferior Frontal Gyrus, pars triangularis	R	0.099359	0.114744	0.0746083	0.15057		0.251709	0.297466	0.165642	0.340311		0.331998	0.428013	0.28982	0.441124		0.473703	0.500279	0.360061	0.47928		0.540283	0.557367	0.417464	0.506977		0.575741	0.625232	0.4763	0.574442		0.601349	0.632296	0.5415	0.605836		0.623433	0.626476	0.584995	0.652634
Inferior Frontal Gyrus, pars opercularis	R	0.154211	0.140408	0.104167	0.216651		0.267497	0.277048	0.176923	0.36942		0.348111	0.370979	0.299242	0.471102		0.395986	0.463139	0.406995	0.518363		0.44604	0.512197	0.434097	0.556096		0.531303	0.529706	0.49	0.599037		0.566388	0.568221	0.57411	0.643431		0.579813	0.619695	0.639095	0.6656
Precentral Gyrus	R	0.60647	0.590578	0.611239	0.569031		0.682919	0.654597	0.66997	0.63422		0.672543	0.686327	0.694211	0.708694		0.681036	0.719081	0.748363	0.706367		0.712545	0.731247	0.767541	0.725394		0.718874	0.750478	0.759956	0.737688		0.732746	0.752075	0.767874	0.749359		0.722344	0.751705	0.77538	0.75663
Temporal Pole	R	0.208083	0.173385	0.215448	0.200085		0.375382	0.290061	0.375693	0.330778		0.480135	0.423994	0.499886	0.446897		0.510188	0.509013	0.561583	0.523935		0.583359	0.593086	0.619689	0.564139		0.615402	0.616161	0.65279	0.601267		0.671029	0.613823	0.651129	0.657659		0.663569	0.607676	0.677973	0.659973
Anterior Superior Temporal Gyrus	R	0.3266	0.238056	0.253681	0.283515		0.474923	0.43592	0.475202	0.440793		0.512115	0.554359	0.483032	0.504569		0.530706	0.573858	0.563666	0.583662		0.591167	0.576712	0.592898	0.611218		0.61053	0.614811	0.675307	0.662348		0.622892	0.666132	0.702839	0.666785		0.6445	0.697039	0.7148	0.706813
Posterior Superior Temporal Gyrus	R	0.320274	0.252097	0.370447	0.298806		0.447427	0.421035	0.470336	0.467572		0.519258	0.522532	0.541108	0.606936		0.623432	0.58207	0.591015	0.663051		0.702488	0.633407	0.638966	0.677309		0.720877	0.658818	0.667997	0.696893		0.7269	0.683895	0.692649	0.724365		0.740219	0.704327	0.715345	0.741064
Anterior Middle Temporal Gyrus	R	0.166311	0.0753205	0.173001	0.123859		0.296645	0.210428	0.256179	0.290952		0.383993	0.266308	0.379772	0.408751		0.455624	0.312483	0.451861	0.512346		0.504117	0.394729	0.531974	0.542785		0.547993	0.441105	0.57844	0.565415		0.615053	0.491111	0.602533	0.59303		0.642414	0.534161	0.678953	0.606271
Posterior Middle Temporal Gyrus	R	0.285931	0.275313	0.240176	0.300185		0.447328	0.401269	0.352624	0.418284		0.568637	0.475644	0.441413	0.541309		0.644967	0.573386	0.50006	0.593608		0.663037	0.601801	0.561988	0.60105		0.696975	0.605894	0.610876	0.638396		0.700998	0.656923	0.644411	0.663557		0.714017	0.672533	0.649474	0.671865
Temporoccipital part of Middle Temporal Gyrus	R	0.218206	0.106113	0.103417	0.287737		0.422932	0.237645	0.280757	0.400248		0.487016	0.425375	0.401163	0.538702		0.566038	0.506697	0.484139	0.565429		0.621681	0.570741	0.545339	0.600609		0.634909	0.613005	0.59755	0.645164		0.664791	0.626041	0.609809	0.677188		0.674457	0.65695	0.657769	0.696548
Anterior Inferior Temporal Gyrus	R	0.0224359	0.0654762	0.0184295	0.0798077		0.0621261	0.111279	0.0504579	0.143555		0.152635	0.159684	0.119114	0.198572		0.26864	0.244241	0.208568	0.264652		0.320096	0.251196	0.301074	0.323938		0.401066	0.301384	0.340371	0.358494		0.467458	0.3206	0.416417	0.401322		0.499328	0.367043	0.452308	0.446725
Posterior Inferior Temporal Gyrus	R	0.0425824	0.036859	0.0288004	0.0625		0.152213	0.0961538	0.0973901	0.147614		0.244447	0.21063	0.203701	0.224321		0.306012	0.272115	0.235389	0.287267		0.383497	0.307285	0.272104	0.364061		0.453039	0.384322	0.365915	0.428572		0.493721	0.415742	0.449426	0.49096		0.546685	0.44574	0.518468	0.488124
Temporoccipital part of Inferior Temporal Gyrus	R	0.274181	0.136966	0.125739	0.0546207		0.355923	0.252928	0.203703	0.194935		0.430016	0.401125	0.294163	0.32499		0.552573	0.505544	0.410939	0.401443		0.558868	0.545914	0.472156	0.528665		0.590885	0.620128	0.524107	0.592149		0.636144	0.65262	0.561047	0.605555		0.679168	0.675869	0.613486	0.672856
Postcentral Gyrus	R	0.691451	0.656625	0.659281	0.655391		0.719104	0.749264	0.715878	0.768843		0.741416	0.739827	0.774237	0.792981		0.76158	0.781758	0.803548	0.811885		0.786186	0.807587	0.791798	0.822206		0.78261	0.802655	0.797612	0.814671		0.788766	0.808962	0.801946	0.817246		0.781766	0.804312	0.798899	0.808917
Superior Parietal Lobule	R	0.37957	0.407784	0.277991	0.301157		0.576287	0.502146	0.429017	0.4584		0.586741	0.604806	0.573848	0.554781		0.651175	0.673239	0.597299	0.658382		0.704178	0.712054	0.646271	0.709897		0.738147	0.727666	0.66587	0.739839		0.745574	0.738842	0.677787	0.742415		0.761418	0.766617	0.692634	0.732963
Anterior Supramarginal Gyrus	R	0.260384	0.289204	0.261162	0.310755		0.374776	0.432593	0.405759	0.474956		0.507562	0.484935	0.548823	0.534706		0.584948	0.54093	0.633123	0.628568		0.610705	0.61181	0.694542	0.644269		0.632605	0.647477	0.722008	0.686861		0.648549	0.668836	0.764989	0.714062		0.665725	0.687357	0.754801	0.728779
Posterior Supramarginal Gyrus	R	0.216041	0.213755	0.225144	0.222051		0.365305	0.339578	0.338518	0.372323		0.486951	0.465185	0.468052	0.47042		0.563727	0.464778	0.511505	0.558585		0.605782	0.533776	0.551566	0.589415		0.615748	0.573565	0.560007	0.629243		0.63768	0.5703	0.607996	0.64749		0.655998	0.616302	0.657893	0.704545
Angular Gyrus	R	0.298367	0.321956	0.229789	0.311749		0.456324	0.418713	0.331554	0.459006		0.507812	0.514012	0.403953	0.532874		0.562916	0.518774	0.490899	0.618744		0.609001	0.553562	0.543947	0.640131		0.630131	0.606717	0.599872	0.692339		0.657693	0.626113	0.635353	0.715331		0.68531	0.656457	0.655537	0.722756
Superior Lateral Occipital Cortex	R	0.260399	0.177559	0.208231	0.168638		0.383501	0.335207	0.336131	0.292098		0.422439	0.410835	0.455461	0.337019		0.506325	0.515967	0.473166	0.4398		0.55984	0.575393	0.548013	0.511889		0.606732	0.636357	0.581267	0.535406		0.640699	0.670527	0.591015	0.582207		0.669189	0.692911	0.612067	0.612819
Inferior Lateral Occipital Cortex	R	0.492425	0.471811	0.524728	0.561538		0.609547	0.612539	0.659364	0.661872		0.737701	0.68238	0.713851	0.654685		0.806465	0.682915	0.737626	0.686461		0.797291	0.712329	0.757723	0.715933		0.777876	0.714184	0.770022	0.753411		0.787916	0.736305	0.762064	0.759163		0.802159	0.745888	0.780984	0.776807
Intracalcarine Cortex	R	0.712481	0.783848	0.758198	0.738438		0.780552	0.822014	0.783657	0.809282		0.823312	0.838801	0.812337	0.857164		0.829596	0.844691	0.846279	0.872636		0.831692	0.854338	0.85088	0.876704		0.841903	0.849518	0.875032	0.876326		0.844094	0.850684	0.885729	0.882682		0.841374	0.842699	0.879658	0.855156
Frontal Medial Cortex	R	0.0394231	0.0352564	0.0377817	0.118452		0.0831807	0.0636218	0.100871	0.200191		0.189301	0.155983	0.225213	0.242007		0.302564	0.180815	0.320122	0.243296		0.347329	0.27679	0.366778	0.250399		0.377043	0.338081	0.39183	0.263608		0.413661	0.372667	0.44204	0.36464		0.410973	0.399581	0.472706	0.40894
Supplementary Motor Cortex	R	0.417249	0.44595	0.393193	0.459254		0.525409	0.573988	0.57434	0.602216		0.649267	0.653375	0.682398	0.679203		0.681525	0.702616	0.724689	0.714903		0.720264	0.73537	0.732261	0.742734		0.732404	0.762374	0.766903	0.765507		0.740023	0.776729	0.793818	0.772088		0.763749	0.792254	0.798697	0.777465
Subcallosal Cortex	R	0.0352564	0.00961538	0.042735	0.0597222		0.0483974	0.0304487	0.0580484	0.112322		0.0846612	0.101709	0.111826	0.171164		0.159512	0.195726	0.160317	0.198405		0.25948	0.280377	0.188995	0.249972		0.308578	0.346564	0.310336	0.289523		0.299031	0.386533	0.346732	0.339686		0.325387	0.411359	0.377223	0.368822
Paracingulate Cortex	R	0.262073	0.149084	0.304835	0.2116		0.326702	0.286392	0.384043	0.345528		0.417476	0.47271	0.468995	0.450428		0.45702	0.460439	0.49246	0.523836		0.529329	0.531119	0.54986	0.584761		0.573381	0.564033	0.612878	0.613491		0.59864	0.593585	0.633874	0.628913		0.63778	0.600838	0.64757	0.636491
Anterior Cingulate Gyrus	R	0.241056	0.262843	0.280157	0.290182		0.412279	0.403636	0.420105	0.401733		0.470582	0.530891	0.482794	0.517915		0.552168	0.571305	0.489961	0.520279		0.563254	0.641177	0.543178	0.585941		0.593507	0.657772	0.612765	0.613249		0.622469	0.665924	0.651857	0.641716		0.66722	0.679287	0.688989	0.653834
Posterior Cingulate Gyrus	R	0.326358	0.337981	0.349634	0.265491		0.446291	0.543502	0.46584	0.453544		0.502857	0.589797	0.506269	0.553689		0.529236	0.624764	0.531221	0.585752		0.566336	0.606609	0.559424	0.618985		0.625716	0.636303	0.603106	0.647422		0.627838	0.670281	0.627494	0.65281		0.645454	0.701736	0.651637	0.666753
Precuneus Cortex	R	0.323161	0.428312	0.362134	0.318071		0.414181	0.535852	0.469806	0.475237		0.506847	0.524536	0.498706	0.523603		0.58042	0.589988	0.579922	0.563653		0.638648	0.607362	0.578955	0.620429		0.65472	0.636992	0.599169	0.630372		0.657199	0.667698	0.633453	0.657349		0.654334	0.687401	0.6656	0.693571
Cuneal Cortex	R	0.523024	0.590766	0.478907	0.608234		0.597292	0.711783	0.592972	0.725245		0.628198	0.784162	0.676223	0.773967		0.667425	0.772057	0.737592	0.778474		0.701045	0.802107	0.782636	0.785995		0.744597	0.816619	0.776827	0.796797		0.750025	0.819939	0.776966	0.828044		0.774401	0.824097	0.775346	0.832734
Frontal Orbital Cortex	R	0.172558	0.135256	0.216506	0.175931		0.325015	0.253217	0.306304	0.335903		0.410408	0.35391	0.402415	0.409527		0.496753	0.416643	0.444067	0.497607		0.60984	0.511441	0.519631	0.544946		0.632031	0.507386	0.550293	0.575543		0.647783	0.538039	0.599283	0.608528		0.675588	0.593234	0.648046	0.656021
Anterior Parahippocampus	R	0.107692	0.0893162	0.0660256	0.0939637		0.16252	0.184382	0.143254	0.171301		0.223054	0.306774	0.227591	0.238036		0.297442	0.367989	0.35023	0.321775		0.367877	0.381144	0.417264	0.387472		0.41498	0.446948	0.454497	0.467056		0.507527	0.495023	0.47477	0.518103		0.515879	0.528058	0.519836	0.561422
Posterior Parahippocampus	R	0.0384615	0.0121795	0.0660256	0.0557692		0.0720085	0.0347985	0.122169	0.0558226		0.133349	0.12935	0.143343	0.0613054		0.215497	0.175778	0.206589	0.123703		0.236626	0.209681	0.277729	0.189062		0.284463	0.239191	0.286245	0.225986		0.316773	0.300517	0.292791	0.258098		0.349432	0.359311	0.351571	0.302236
Lingual Gyrus	R	0.608851	0.686917	0.660695	0.577526		0.63368	0.718205	0.716736	0.637538		0.713905	0.733347	0.733479	0.699195		0.719982	0.746199	0.753762	0.721251		0.72546	0.759607	0.776869	0.72298		0.733169	0.788723	0.771294	0.726677		0.762419	0.794077	0.778715	0.736702		0.767315	0.80221	0.785033	0.746961
Anterior Division of Temporal Fusiform Cortex	R	0.0536859	0.0737179	0.0525641	0.0507326		0.111823	0.0963675	0.107303	0.135211		0.204932	0.136183	0.132364	0.177346		0.239125	0.195586	0.192407	0.226109		0.261707	0.207229	0.236353	0.263438		0.313138	0.307528	0.304662	0.341434		0.343282	0.346608	0.421734	0.375979		0.418601	0.376944	0.444195	0.403605
Posterior Division of Temporal Fusiform Cortex	R	0.0817053	0.0986264	0.0950855	0.104808		0.144391	0.187599	0.211939	0.194712		0.24145	0.271838	0.29589	0.264759		0.321489	0.334091	0.431413	0.344012		0.373077	0.421972	0.513641	0.387498		0.411117	0.456755	0.519894	0.482755		0.462769	0.492895	0.569391	0.498411		0.5364	0.494544	0.629863	0.556444
Temporal Occipital Fusiform Cortex	R	0.487029	0.463132	0.562776	0.408691		0.640894	0.60211	0.626565	0.553054		0.669692	0.649599	0.685979	0.669554		0.670303	0.700775	0.714701	0.684664		0.693737	0.714004	0.72111	0.703791		0.711647	0.724801	0.724814	0.704544		0.735233	0.743674	0.724021	0.71036		0.7794	0.741232	0.737091	0.719694
Occipital Fusiform Cortex	R	0.597233	0.533126	0.560017	0.510857		0.67791	0.663484	0.675651	0.638745		0.743329	0.712181	0.719906	0.728877		0.758359	0.735706	0.751399	0.74881		0.75033	0.764582	0.779102	0.768928		0.758144	0.765355	0.787603	0.780987		0.771579	0.776046	0.790843	0.789471		0.784051	0.774951	0.803576	0.797567
Frontal Operculum	R	0.0851648	0.16804	0.123085	0.14852		0.16477	0.253559	0.178433	0.297385		0.217104	0.393539	0.197729	0.368463		0.274493	0.446941	0.286823	0.418335		0.344625	0.471333	0.393658	0.427255		0.41212	0.530256	0.440591	0.478081		0.455293	0.564539	0.47026	0.536242		0.486977	0.563668	0.490079	0.538254
Central Operculum	R	0.51835	0.519663	0.599026	0.536493		0.701021	0.630833	0.709544	0.648705		0.742151	0.692844	0.754224	0.717004		0.75991	0.764514	0.777244	0.755837		0.766479	0.783652	0.788722	0.790446		0.774256	0.821837	0.797157	0.812452		0.774773	0.819939	0.804298	0.814367		0.779661	0.819836	0.806954	0.823732
Parietal Operculum	R	0.54155	0.585447	0.517179	0.657043		0.698128	0.731344	0.657613	0.740741		0.753642	0.761417	0.747354	0.753941		0.788432	0.775986	0.755054	0.777326		0.779309	0.790218	0.771534	0.78907		0.794436	0.796053	0.783761	0.79786		0.802681	0.805181	0.780208	0.803644		0.803867	0.810083	0.787908	0.803648
Planum Polare	R	0.234304	0.257909	0.240861	0.192642		0.321685	0.457478	0.413253	0.292435		0.43946	0.530141	0.487527	0.459779		0.526397	0.616568	0.586266	0.547539		0.550303	0.62533	0.695919	0.646757		0.618485	0.706141	0.735783	0.689273		0.645579	0.731109	0.769821	0.732869		0.683552	0.742492	0.773736	0.750037
Heschl’s Gyrus	R	0.331312	0.285371	0.479777	0.390133		0.467754	0.554976	0.618372	0.592106		0.536727	0.650193	0.697445	0.655323		0.613301	0.698869	0.745832	0.677564		0.663048	0.744593	0.750869	0.683272		0.695421	0.765133	0.74368	0.707019		0.743522	0.827922	0.772191	0.748762		0.763429	0.845957	0.781887	0.747026
Planum Temporale	R	0.476522	0.554354	0.521747	0.546347		0.60537	0.65717	0.667125	0.645157		0.684455	0.73558	0.689562	0.699792		0.740877	0.765609	0.743274	0.760516		0.74684	0.78044	0.763624	0.752247		0.764944	0.795915	0.751975	0.780637		0.78783	0.795807	0.749252	0.782391		0.793625	0.80603	0.766849	0.795133
Supracalcarine Cortex	R	0.523606	0.71211	0.5785	0.718284		0.745891	0.790088	0.696728	0.808737		0.826018	0.818039	0.772625	0.881548		0.828281	0.83938	0.809535	0.859258		0.832026	0.843036	0.838833	0.856952		0.837802	0.86992	0.849174	0.860511		0.837543	0.862992	0.858326	0.853918		0.835927	0.861783	0.845741	0.875859
Occipital Pole	R	0.592743	0.488225	0.550496	0.579151		0.652481	0.616913	0.67229	0.649796		0.736775	0.646788	0.696784	0.689702		0.758905	0.681077	0.777356	0.720979		0.750301	0.723481	0.804272	0.749967		0.750215	0.755064	0.803887	0.773222		0.75522	0.770665	0.800128	0.762459		0.78947	0.789285	0.80861	0.787735
Thalamus	L	0.0288462	0.0192308	0.00320513	0.0111951		0.0717834	0.0801282	0.0567308	0.0404024		0.0806296	0.125321	0.0876679	0.0920858		0.179933	0.161203	0.136466	0.151582		0.22721	0.244285	0.192047	0.209754		0.260834	0.281178	0.272885	0.24519		0.291739	0.296927	0.312245	0.313551		0.384375	0.316266	0.326703	0.354989
Putamen	L	0.0262821	0.025641	0.00320513	0.0480769		0.0700168	0.0705128	0.0878205	0.0824786		0.109638	0.141369	0.129411	0.166272		0.221187	0.24169	0.160756	0.220187		0.268172	0.286726	0.215938	0.343273		0.321894	0.352552	0.259471	0.426235		0.396572	0.398451	0.369277	0.539457		0.448471	0.468243	0.422714	0.584375
Caudate	L	0.0128205	0.0115385	0.0240385	0.0192308		0.060783	0.0544872	0.0475427	0.0700549		0.106573	0.114886	0.120101	0.070696		0.144143	0.172253	0.180098	0.140095		0.215013	0.212772	0.194383	0.226852		0.242157	0.3076	0.24912	0.284903		0.293524	0.333497	0.318366	0.349137		0.339416	0.370301	0.361277	0.403939
Pallidum	L	0.00641026	0	0	0		0.0284188	0.00961538	0.025641	0.0192308		0.0501246	0.0314103	0.0715812	0.0448718		0.0684149	0.0312576	0.0875874	0.0544872		0.117554	0.0635073	0.0933983	0.0714744		0.140617	0.081105	0.138588	0.0944597		0.170482	0.134402	0.166922	0.139652		0.180653	0.213436	0.241705	0.237853
Hippocampus	L	0.0192308	0.0272436	0.0227564	0.0160256		0.0425824	0.0387821	0.0682984	0.0352564		0.0564332	0.116346	0.0926948	0.0689103		0.0855603	0.181723	0.120683	0.154487		0.11384	0.23497	0.149517	0.174817		0.190804	0.235872	0.172337	0.180734		0.217351	0.256307	0.265528	0.220591		0.241794	0.319035	0.290609	0.281418
Amygdala	L	0.00833333	0.0137821	0	0.0384615		0.0275641	0.0432005	0.0189103	0.0653846		0.0275641	0.0777163	0.0471917	0.0737179		0.084478	0.102589	0.0581731	0.138278		0.0908883	0.114744	0.13401	0.181057		0.138027	0.135786	0.203813	0.217557		0.180128	0.175514	0.212059	0.245989		0.244946	0.177374	0.266282	0.290077
Nucleus Accumbens	L	0	0	0	0		0	0	0.0138889	0		0	0.0121795	0.0407051	0.0160256		0.0352564	0.0121795	0.0759615	0.0224359		0.0759615	0.0185897	0.109936	0.050641		0.141712	0.0735043	0.1625	0.0627671		0.156616	0.119979	0.174687	0.101107		0.244311	0.161325	0.187248	0.140443
Thalamus	R	0.0288462	0.0141026	0.0128205	0.00641026		0.0766026	0.0707418	0.0785638	0.0397436		0.0826923	0.1289	0.084478	0.0997086		0.171944	0.1675	0.145267	0.192298		0.23477	0.221114	0.198223	0.248006		0.264531	0.257586	0.285292	0.275703		0.314264	0.269527	0.328706	0.339756		0.359434	0.322461	0.352787	0.360286
Putamen	R	0.0352564	0.0275641	0	0.0467949		0.0915598	0.0963828	0.0987179	0.0950944		0.141049	0.180324	0.137489	0.168749		0.248187	0.24871	0.187899	0.202166		0.301884	0.359223	0.250528	0.31496		0.307123	0.401344	0.31996	0.388697		0.399778	0.435139	0.422412	0.498234		0.473902	0.453717	0.484418	0.589491
Caudate	R	0.00961538	0.0192308	0.0384615	0.00641026		0.0657051	0.0625	0.0641026	0.0480769		0.113918	0.106074	0.0996795	0.118361		0.1591	0.181339	0.196688	0.165787		0.240737	0.260713	0.239034	0.225643		0.273458	0.332608	0.342369	0.292562		0.305296	0.374614	0.397191	0.304097		0.386818	0.441117	0.421924	0.363472
Pallidum	R	0	0	0	0		0.0192308	0	0.00801282	0.0160256		0.0544872	0.0192308	0.0226648	0.0224359		0.0849359	0.0230769	0.0241841	0.0416667		0.133654	0.0606838	0.0392705	0.102221		0.158351	0.069765	0.0557093	0.109898		0.20405	0.121713	0.137057	0.116892		0.206236	0.169484	0.208891	0.200556
Hippocampus	R	0.0160256	0.0352564	0.0435897	0.00320513		0.0413462	0.0532051	0.105067	0.0185897		0.0692537	0.116765	0.130983	0.0339744		0.0992216	0.163131	0.162866	0.0907382		0.107212	0.216916	0.190269	0.130754		0.152671	0.240801	0.229489	0.160318		0.216309	0.256353	0.301547	0.205892		0.28876	0.328783	0.325619	0.228436
Amygdala	R	0	0	0.00641026	0.0293803		0.0352564	0.0352564	0.0555174	0.0880723		0.0352564	0.108013	0.0621795	0.0875291		0.0496795	0.134509	0.0917541	0.167099		0.0596154	0.147085	0.150336	0.193147		0.0895375	0.15144	0.218409	0.270265		0.169261	0.197474	0.237296	0.277384		0.231736	0.239002	0.316246	0.320932
Nucleus Accumbens	R	0	0	0	0		0	0	0	0		0	0.00641026	0	0.0384615		0.0224359	0.00641026	0.0384615	0.0384615		0.05	0.00641026	0.0769231	0.0576923		0.0689866	0.0304487	0.137821	0.0785256		0.0981571	0.0971154	0.116987	0.0977564		0.157558	0.118819	0.174359	0.119231
The data are presented as the means. CONMENS, menstrual phase of the control group; CONPOV, periovulatory phase of the control group; PDMMENS, menstrual phase of the primary dysmenorrhea group; PDMPOV, periovulatory phase of the primary dysmenorrhea group; L, left; R, right.
