# Supplementary material for: Unaltered intrinsic functional brain architecture in young women with primary dysmenorrhea
Source: Sci Rep. 2018 Aug 28;8:12971. doi: 10.1038/s41598-018-30827-6 (PMC6113269; doi:10.1038/s41598-018-30827-6)
Supplement: Supplementary file 5 — Table S4 [file 41598_2018_30827_MOESM5_ESM.xlsx]

## Sheet: 工作表1
Table S4. Regional network metrics of the binary network constructed by parcellated cerebral regions according to the Harvard-Oxford atlases (cost 0.03-0.10)
Clustering coefficient		Cost 0.03					Cost 0.04					Cost 0.05					Cost 0.06					Cost 0.07					Cost 0.08					Cost 0.09					Cost 0.10
Harvard-Oxford atlases	R/L	PDMMENS	CONMENS	PDMPOV	CONPOV		PDMMENS	CONMENS	PDMPOV	CONPOV		PDMMENS	CONMENS	PDMPOV	CONPOV		PDMMENS	CONMENS	PDMPOV	CONPOV		PDMMENS	CONMENS	PDMPOV	CONPOV		PDMMENS	CONMENS	PDMPOV	CONPOV		PDMMENS	CONMENS	PDMPOV	CONPOV		PDMMENS	CONMENS	PDMPOV	CONPOV
Frontal Pole	L	0.144444	0.170942	0.147661	0.18821		0.294499	0.258106	0.22867	0.296595		0.319895	0.333312	0.313215	0.374724		0.343805	0.375621	0.339137	0.404927		0.354518	0.394341	0.383056	0.393215		0.365347	0.410518	0.41809	0.422619		0.38349	0.42097	0.427662	0.463369		0.404107	0.437845	0.436903	0.47352
Insular Cortex	L	0.288321	0.323376	0.364746	0.322873		0.38745	0.458897	0.467031	0.495325		0.451672	0.497818	0.483924	0.510852		0.510331	0.515524	0.491682	0.506156		0.4968	0.506791	0.50344	0.511943		0.498284	0.523475	0.52477	0.51066		0.493177	0.52714	0.526624	0.523728		0.49909	0.522361	0.53596	0.515571
Superior Frontal Gyrus	L	0.208814	0.151741	0.122612	0.201715		0.292342	0.269491	0.259297	0.349434		0.409338	0.343649	0.31576	0.387702		0.43463	0.365884	0.365453	0.419309		0.460638	0.408324	0.395313	0.444623		0.472859	0.437611	0.451825	0.450344		0.473788	0.442374	0.474876	0.482857		0.469678	0.449727	0.483578	0.480468
Middle Frontal Gyrus	L	0.19773	0.149821	0.131412	0.144323		0.261854	0.270911	0.210652	0.250884		0.401425	0.342587	0.307854	0.31714		0.431933	0.358362	0.371073	0.355526		0.450658	0.397019	0.388363	0.404713		0.469763	0.430386	0.416094	0.422926		0.482194	0.439951	0.443169	0.47087		0.503785	0.441818	0.453371	0.490914
Inferior Frontal Gyrus, pars triangularis	L	0.101838	0.137634	0.124979	0.175269		0.242439	0.332258	0.199666	0.320643		0.315887	0.314644	0.296727	0.390488		0.445241	0.363927	0.397144	0.414996		0.47265	0.444357	0.441978	0.428584		0.512852	0.483095	0.48282	0.482684		0.526945	0.481456	0.494178	0.48289		0.517349	0.523902	0.507456	0.493722
Inferior Frontal Gyrus, pars opercularis	L	0.105096	0.0885177	0.108229	0.132527		0.250308	0.202976	0.256697	0.291014		0.278628	0.256103	0.309881	0.322871		0.35089	0.340001	0.361618	0.384835		0.385434	0.369458	0.385988	0.432302		0.458516	0.427149	0.468587	0.475096		0.493342	0.445957	0.502666	0.504797		0.503935	0.493171	0.528896	0.510715
Precentral Gyrus	L	0.452827	0.493055	0.466964	0.484453		0.528629	0.535777	0.545738	0.515734		0.536185	0.544436	0.544611	0.545187		0.54537	0.562779	0.563418	0.527136		0.536471	0.558708	0.569641	0.542683		0.535173	0.554083	0.567834	0.541176		0.540057	0.563049	0.570721	0.537664		0.542245	0.568667	0.572315	0.54447
Temporal Pole	L	0.129356	0.149838	0.17956	0.157924		0.248876	0.231555	0.304458	0.239583		0.335945	0.305204	0.383934	0.3115		0.362413	0.346088	0.430005	0.334583		0.404101	0.37757	0.457725	0.372413		0.413438	0.407196	0.427593	0.398047		0.418161	0.392173	0.434571	0.433127		0.440797	0.403025	0.44194	0.438155
Anterior Superior Temporal Gyrus	L	0.349834	0.230562	0.304652	0.260165		0.4123	0.368949	0.482114	0.333241		0.425762	0.420368	0.4915	0.408093		0.485012	0.488992	0.54287	0.476392		0.524719	0.487963	0.564398	0.516		0.534662	0.52095	0.597354	0.505263		0.518404	0.562856	0.580995	0.553443		0.540802	0.564707	0.605752	0.573427
Posterior Superior Temporal Gyrus	L	0.258129	0.22692	0.332557	0.261219		0.339563	0.371558	0.404855	0.360217		0.372878	0.377505	0.410547	0.395104		0.447782	0.417263	0.466323	0.421323		0.485223	0.423275	0.481991	0.461843		0.500078	0.477434	0.505045	0.477229		0.509506	0.486727	0.507651	0.529743		0.519972	0.509679	0.547066	0.507904
Anterior Middle Temporal Gyrus	L	0.202089	0.119624	0.105569	0.165438		0.287093	0.205133	0.254525	0.266871		0.40351	0.284744	0.329519	0.322491		0.393434	0.318162	0.422171	0.355054		0.428741	0.382768	0.431015	0.378393		0.443501	0.419924	0.477971	0.44194		0.43444	0.44444	0.512969	0.473293		0.455928	0.473948	0.528623	0.480629
Posterior Middle Temporal Gyrus	L	0.251754	0.186976	0.181955	0.302515		0.332038	0.29074	0.285649	0.359873		0.369071	0.369916	0.310446	0.400344		0.432784	0.434191	0.361951	0.438299		0.434508	0.454584	0.401879	0.450132		0.447689	0.463298	0.411188	0.477107		0.456297	0.483515	0.448833	0.495852		0.483302	0.484168	0.468766	0.516447
Temporoccipital part of Middle Temporal Gyrus	L	0.198343	0.123541	0.130368	0.204045		0.327052	0.305006	0.323495	0.303293		0.379652	0.348925	0.389051	0.387094		0.43896	0.410366	0.435912	0.462546		0.479909	0.476971	0.448116	0.50925		0.512961	0.476697	0.458975	0.52608		0.518971	0.479631	0.477422	0.540775		0.531736	0.492251	0.47737	0.539297
Anterior Inferior Temporal Gyrus	L	0.0479532	0.0645161	0.0263158	0.0510753		0.0715957	0.127202	0.0748538	0.104455		0.131598	0.182143	0.107171	0.139606		0.192054	0.204357	0.185798	0.218643		0.300177	0.23776	0.260658	0.256251		0.368853	0.239837	0.314187	0.265635		0.433011	0.29623	0.386603	0.327293		0.457974	0.36077	0.397878	0.348051
Posterior Inferior Temporal Gyrus	L	0.0401003	0.065681	0.0470203	0.0714286		0.146384	0.133773	0.182289	0.117253		0.18106	0.201049	0.267839	0.155997		0.259939	0.266402	0.298949	0.203258		0.3037	0.305935	0.300688	0.275052		0.341378	0.319622	0.3472	0.32104		0.382323	0.32654	0.404381	0.355704		0.434088	0.388624	0.451095	0.374438
Temporoccipital part of Inferior Temporal Gyrus	L	0.0738728	0.153687	0.138471	0.116129		0.256506	0.297901	0.187419	0.279378		0.349726	0.345027	0.283623	0.374578		0.433964	0.386987	0.355487	0.400542		0.450676	0.397085	0.373033	0.448751		0.467416	0.460201	0.398875	0.461375		0.505806	0.498355	0.418164	0.472668		0.509718	0.498473	0.468972	0.505635
Postcentral Gyrus	L	0.567921	0.549016	0.507702	0.591859		0.569942	0.579101	0.556502	0.628015		0.58479	0.581814	0.600036	0.664936		0.59885	0.619326	0.580026	0.639252		0.616554	0.630069	0.567095	0.639578		0.606325	0.617207	0.571115	0.638939		0.607347	0.624809	0.584781	0.644937		0.604247	0.623541	0.584354	0.634368
Superior Parietal Lobule	L	0.32769	0.374604	0.251284	0.225048		0.395695	0.413841	0.341311	0.368076		0.439442	0.493573	0.460352	0.470203		0.480405	0.5498	0.50741	0.51218		0.51597	0.569164	0.508512	0.549367		0.568044	0.578787	0.513019	0.547462		0.594168	0.586852	0.533437	0.573869		0.601309	0.608814	0.540547	0.588374
Anterior Supramarginal Gyrus	L	0.279282	0.230965	0.287636	0.231148		0.353947	0.344892	0.344196	0.380769		0.428503	0.418959	0.468359	0.475532		0.503343	0.450913	0.524588	0.492664		0.506324	0.480747	0.541301	0.509228		0.508464	0.484467	0.552296	0.54214		0.531534	0.487199	0.581876	0.553272		0.552801	0.486229	0.560458	0.576379
Posterior Supramarginal Gyrus	L	0.266917	0.218446	0.104428	0.24415		0.361467	0.284053	0.219156	0.345144		0.417655	0.360031	0.281198	0.364639		0.474165	0.447128	0.312379	0.443557		0.477106	0.431614	0.372808	0.447978		0.480265	0.457298	0.419841	0.485988		0.479215	0.450626	0.408726	0.496232		0.485719	0.453953	0.417613	0.508269
Angular Gyrus	L	0.264082	0.213978	0.206377	0.217484		0.380214	0.319299	0.338395	0.367412		0.3893	0.397787	0.42	0.407675		0.4013	0.435895	0.411393	0.457954		0.444395	0.4465	0.459475	0.481196		0.469019	0.464085	0.490361	0.494533		0.470922	0.505703	0.501365	0.516257		0.489788	0.517081	0.509042	0.514644
Superior Lateral Occipital Cortex	L	0.186212	0.15361	0.135855	0.136175		0.261518	0.238306	0.28926	0.269383		0.291652	0.319214	0.343955	0.329543		0.315917	0.348807	0.393105	0.371338		0.358043	0.381076	0.457876	0.41162		0.348296	0.380512	0.452781	0.408967		0.360391	0.40735	0.404103	0.4342		0.396801	0.414271	0.405895	0.437562
Inferior Lateral Occipital Cortex	L	0.437505	0.411073	0.434252	0.421056		0.48897	0.529726	0.51062	0.46666		0.51253	0.561111	0.536899	0.522569		0.544416	0.590146	0.560992	0.544477		0.540439	0.585152	0.598112	0.569434		0.546957	0.584458	0.613865	0.58132		0.55992	0.58627	0.607941	0.603024		0.555362	0.57653	0.59947	0.597873
Intracalcarine Cortex	L	0.614307	0.697192	0.667126	0.66147		0.66588	0.722651	0.742399	0.717992		0.70327	0.746362	0.793718	0.75002		0.705459	0.728067	0.790487	0.751795		0.718367	0.740012	0.797753	0.764614		0.702626	0.731941	0.796808	0.781248		0.713361	0.732008	0.783708	0.773052		0.719626	0.717418	0.776836	0.768396
Frontal Medial Cortex	L	0.0871345	0.0399386	0.0467836	0.0578341		0.168254	0.0806452	0.110331	0.1282		0.267962	0.163912	0.20536	0.195187		0.331871	0.182633	0.239933	0.26342		0.34296	0.275115	0.280701	0.26569		0.366357	0.316421	0.312143	0.291338		0.371251	0.352066	0.360758	0.368447		0.413058	0.385662	0.374684	0.411871
Supplementary Motor Cortex	L	0.394737	0.460352	0.282414	0.362993		0.496629	0.587851	0.406456	0.513103		0.61468	0.635803	0.538573	0.604355		0.6452	0.672819	0.607155	0.647171		0.651844	0.680188	0.641657	0.696983		0.665078	0.693005	0.677392	0.677877		0.668802	0.693199	0.706438	0.691059		0.680206	0.693111	0.726623	0.684959
Subcallosal Cortex	L	0.0204678	0.016129	0.0154553	0.0456989		0.0828739	0.0426651	0.0652272	0.123656		0.0867864	0.0938172	0.0971907	0.153187		0.139936	0.160242	0.16101	0.172002		0.219674	0.201933	0.19476	0.210931		0.269249	0.210576	0.238898	0.204288		0.279015	0.237143	0.302507	0.263877		0.284734	0.265809	0.309786	0.272096
Paracingulate Cortex	L	0.209357	0.170545	0.241813	0.235023		0.309691	0.274795	0.344918	0.303123		0.374587	0.397228	0.369909	0.442808		0.416059	0.408133	0.401891	0.470671		0.428175	0.447376	0.381762	0.443152		0.418817	0.463791	0.442684	0.430919		0.43219	0.464143	0.457054	0.442394		0.445477	0.474931	0.462887	0.458063
Anterior Cingulate Gyrus	L	0.239766	0.22788	0.296241	0.259754		0.35003	0.36473	0.350356	0.34322		0.398294	0.436754	0.389986	0.471576		0.4348	0.445091	0.405946	0.498239		0.439434	0.491585	0.421299	0.543419		0.451588	0.521517	0.436209	0.569519		0.459544	0.521669	0.449991	0.565328		0.47424	0.543591	0.453529	0.567241
Posterior Cingulate Gyrus	L	0.273099	0.301306	0.353662	0.292124		0.377012	0.426959	0.461096	0.398796		0.454053	0.456537	0.460874	0.455161		0.451344	0.461658	0.47223	0.472074		0.462712	0.516678	0.438741	0.49668		0.481821	0.528616	0.441919	0.471103		0.502358	0.532845	0.452259	0.464718		0.513861	0.537979	0.461686	0.485014
Precuneus Cortex	L	0.346951	0.322504	0.33325	0.297248		0.418044	0.409665	0.416736	0.476929		0.436833	0.413242	0.439201	0.56086		0.473535	0.424515	0.476192	0.562547		0.497748	0.492114	0.456439	0.551448		0.524227	0.531479	0.47663	0.547179		0.520592	0.547537	0.486563	0.543094		0.520955	0.543277	0.485115	0.545581
Cuneal Cortex	L	0.422417	0.555645	0.5456	0.577445		0.559036	0.681914	0.586981	0.654992		0.60831	0.685708	0.601093	0.702951		0.598751	0.696145	0.614991	0.718799		0.610284	0.704573	0.643981	0.750429		0.6681	0.695494	0.655035	0.740927		0.688307	0.709802	0.661194	0.753878		0.67818	0.728402	0.653923	0.766387
Frontal Orbital Cortex	L	0.1467	0.114375	0.19411	0.139741		0.236154	0.207253	0.259176	0.198726		0.311313	0.310532	0.305143	0.301346		0.346995	0.346003	0.342175	0.316525		0.398605	0.381818	0.378509	0.356466		0.418707	0.399009	0.432205	0.381879		0.432578	0.417517	0.44609	0.400372		0.431073	0.439089	0.478548	0.420779
Anterior Parahippocampus	L	0.0705375	0.0890425	0.0649123	0.0860215		0.140596	0.149784	0.119062	0.135138		0.175994	0.228778	0.213333	0.262865		0.221946	0.289821	0.294992	0.321393		0.261942	0.341818	0.308757	0.359479		0.291855	0.354965	0.350185	0.363303		0.311578	0.378163	0.389665	0.420731		0.360138	0.405601	0.401523	0.440462
Posterior Parahippocampus	L	0.0616541	0.00967742	0.0560568	0.0418587		0.094152	0.0860215	0.114141	0.0864695		0.121651	0.14403	0.147403	0.0979145		0.163864	0.219965	0.165131	0.136624		0.207272	0.24733	0.235869	0.180204		0.2392	0.293766	0.260289	0.230338		0.278189	0.347364	0.294024	0.29444		0.285891	0.388347	0.359242	0.315111
Lingual Gyrus	L	0.512713	0.628061	0.592134	0.582444		0.532369	0.625018	0.618495	0.582076		0.580902	0.620717	0.634982	0.627704		0.586685	0.631951	0.609404	0.628175		0.60457	0.600008	0.628192	0.615128		0.590062	0.594106	0.63445	0.625825		0.609078	0.59888	0.642919	0.623237		0.613232	0.593453	0.646582	0.61935
Anterior Division of Temporal Fusiform Cortex	L	0.0380117	0.0592934	0.0403091	0.0446237		0.0581454	0.0730764	0.106433	0.0689708		0.0972849	0.114469	0.133485	0.123592		0.15685	0.199897	0.180216	0.153626		0.249582	0.254564	0.210458	0.185051		0.294896	0.290559	0.217847	0.263215		0.31671	0.29496	0.274034	0.329762		0.317582	0.333419	0.294622	0.345199
Posterior Division of Temporal Fusiform Cortex	L	0.0737678	0.0411674	0.110526	0.11321		0.140779	0.17829	0.192801	0.179608		0.220453	0.243431	0.2414	0.239321		0.273753	0.306119	0.292145	0.255311		0.309308	0.336348	0.358894	0.321776		0.339928	0.34272	0.406839	0.380923		0.342821	0.375205	0.405769	0.404776		0.361296	0.449169	0.432083	0.409687
Temporal Occipital Fusiform Cortex	L	0.444727	0.426343	0.518759	0.39152		0.553444	0.584501	0.625787	0.50644		0.564536	0.607148	0.630193	0.593512		0.571583	0.631117	0.657175	0.60926		0.562489	0.638187	0.668126	0.599272		0.560671	0.644469	0.667223	0.598607		0.564656	0.625165	0.643878	0.594803		0.562679	0.622568	0.644386	0.59797
Occipital Fusiform Cortex	L	0.484431	0.517691	0.504737	0.487139		0.546433	0.562964	0.562323	0.578151		0.581775	0.628218	0.589714	0.628914		0.607458	0.641414	0.62726	0.643044		0.625903	0.638189	0.651694	0.681702		0.645682	0.638581	0.654245	0.70237		0.656034	0.634358	0.671067	0.714211		0.660964	0.6369	0.671575	0.712666
Frontal Operculum	L	0.0602339	0.0897849	0.116959	0.0897849		0.108772	0.233257	0.25401	0.172581		0.172125	0.295112	0.270532	0.276203		0.333561	0.317949	0.315595	0.287458		0.337719	0.372577	0.361362	0.309956		0.389059	0.376152	0.438255	0.348296		0.462777	0.386023	0.486743	0.41922		0.475687	0.441559	0.495693	0.454886
Central Operculum	L	0.400134	0.455822	0.391407	0.47506		0.55706	0.515934	0.523276	0.501785		0.539912	0.540189	0.559918	0.547432		0.580663	0.579769	0.595682	0.578742		0.575894	0.598217	0.614672	0.597337		0.602342	0.597982	0.612282	0.606855		0.603768	0.605534	0.621733	0.611757		0.622311	0.617485	0.633138	0.626218
Parietal Operculum	L	0.499205	0.527787	0.512804	0.501003		0.57503	0.578427	0.556023	0.592701		0.60164	0.607051	0.61255	0.575174		0.608125	0.626971	0.619384	0.597496		0.612986	0.637551	0.623595	0.613989		0.630455	0.643267	0.62827	0.614383		0.659321	0.652206	0.619493	0.609151		0.640061	0.660059	0.62221	0.620965
Planum Polare	L	0.297165	0.203418	0.353932	0.141141		0.388584	0.354365	0.458031	0.322333		0.438207	0.403765	0.484463	0.421138		0.518799	0.481522	0.549016	0.479862		0.574522	0.498392	0.564574	0.527603		0.582134	0.545322	0.570157	0.581695		0.618255	0.605286	0.601668	0.599508		0.601685	0.629236	0.614652	0.631134
Heschl’s Gyrus	L	0.39101	0.337743	0.3957	0.378315		0.526464	0.554288	0.530279	0.513756		0.568193	0.647349	0.598605	0.62814		0.614411	0.696879	0.632908	0.647445		0.62129	0.722597	0.660614	0.630647		0.672386	0.716605	0.637362	0.657142		0.660912	0.72784	0.635852	0.658325		0.6665	0.719855	0.657637	0.667
Planum Temporale	L	0.39964	0.463767	0.400552	0.445687		0.507863	0.571262	0.507041	0.542522		0.561826	0.607673	0.561678	0.59675		0.600544	0.625209	0.597094	0.603426		0.597057	0.628302	0.612921	0.617876		0.6047	0.643547	0.634486	0.610629		0.604288	0.643056	0.64384	0.617629		0.607124	0.652289	0.654778	0.624781
Supracalcarine Cortex	L	0.444194	0.646518	0.539515	0.586265		0.581085	0.721391	0.646422	0.668531		0.635562	0.749317	0.705415	0.715749		0.630649	0.770562	0.74982	0.766179		0.667339	0.790634	0.737863	0.807126		0.68365	0.788392	0.771517	0.810855		0.685243	0.777806	0.76546	0.804516		0.682848	0.792077	0.754995	0.801082
Occipital Pole	L	0.47582	0.516108	0.449067	0.57299		0.553725	0.598122	0.553278	0.591406		0.678031	0.620796	0.571341	0.634167		0.716122	0.648382	0.648334	0.629918		0.694638	0.649917	0.694213	0.675502		0.700546	0.677275	0.70983	0.68098		0.694559	0.696372	0.728353	0.675316		0.712655	0.691653	0.731798	0.692288
Frontal Pole	R	0.195809	0.183218	0.152047	0.162698		0.288088	0.237119	0.273641	0.292062		0.316159	0.292452	0.31357	0.337078		0.355585	0.334555	0.336917	0.378028		0.391927	0.379307	0.356776	0.399474		0.407857	0.395987	0.420757	0.434789		0.410238	0.417068	0.408259	0.439651		0.412796	0.437854	0.421293	0.455092
Insular Cortex	R	0.288183	0.364716	0.347164	0.313769		0.402056	0.428218	0.405113	0.455367		0.437625	0.461454	0.4786	0.511296		0.472497	0.492282	0.489642	0.522832		0.476761	0.514393	0.478828	0.531876		0.502818	0.52872	0.490344	0.531088		0.504922	0.540425	0.494879	0.519895		0.505484	0.536811	0.5129	0.522242
Superior Frontal Gyrus	R	0.24081	0.178802	0.166165	0.218702		0.281494	0.301843	0.307693	0.328395		0.37098	0.372194	0.334406	0.359814		0.390097	0.37464	0.363158	0.435717		0.401649	0.416787	0.393136	0.447289		0.424183	0.420712	0.40739	0.452205		0.439985	0.4329	0.426694	0.457932		0.440285	0.476525	0.447778	0.462711
Middle Frontal Gyrus	R	0.260749	0.163633	0.248343	0.215566		0.368367	0.310625	0.372027	0.290463		0.411787	0.355709	0.361696	0.37039		0.464426	0.401673	0.382863	0.406769		0.481794	0.437635	0.415556	0.42758		0.507526	0.458131	0.472022	0.461938		0.511036	0.494202	0.508239	0.475023		0.511081	0.506678	0.499874	0.478921
Inferior Frontal Gyrus, pars triangularis	R	0.0894737	0.110215	0.0811891	0.146774		0.204678	0.259127	0.152888	0.344227		0.279407	0.381491	0.246975	0.402934		0.389724	0.413457	0.301885	0.401009		0.45185	0.42462	0.349041	0.422988		0.458081	0.462704	0.384365	0.472457		0.483012	0.454646	0.433532	0.496098		0.493808	0.449092	0.46588	0.522856
Inferior Frontal Gyrus, pars opercularis	R	0.141326	0.122926	0.116458	0.197158		0.2161	0.22116	0.169382	0.335073		0.282804	0.300418	0.273764	0.403705		0.312563	0.384209	0.345913	0.440876		0.34511	0.387877	0.360102	0.455493		0.419329	0.387212	0.397556	0.493243		0.430729	0.419209	0.46241	0.50893		0.440433	0.4492	0.500978	0.517335
Precentral Gyrus	R	0.485257	0.478897	0.50129	0.473721		0.526043	0.506532	0.522598	0.474863		0.501944	0.52125	0.522254	0.51335		0.501687	0.530635	0.554309	0.507895		0.518871	0.532156	0.563843	0.512736		0.521777	0.545856	0.542643	0.513501		0.526644	0.548912	0.555956	0.523128		0.511998	0.540495	0.565676	0.531377
Temporal Pole	R	0.169268	0.175091	0.197941	0.164964		0.28906	0.235519	0.316066	0.278143		0.342172	0.327277	0.396415	0.359514		0.351812	0.380456	0.424779	0.381686		0.397819	0.43406	0.444143	0.395965		0.412988	0.436356	0.46197	0.416942		0.446863	0.416641	0.45983	0.444891		0.429523	0.405949	0.464127	0.434413
Anterior Superior Temporal Gyrus	R	0.272798	0.184684	0.204366	0.242942		0.390832	0.338011	0.400795	0.389919		0.456512	0.456059	0.397995	0.427191		0.462295	0.462613	0.48546	0.486873		0.502485	0.461041	0.498125	0.511415		0.509054	0.511946	0.558205	0.556384		0.509953	0.550832	0.590769	0.55918		0.520202	0.581677	0.579335	0.588506
Posterior Superior Temporal Gyrus	R	0.272974	0.245249	0.311972	0.264108		0.373955	0.360948	0.370925	0.372432		0.424533	0.451896	0.414525	0.478341		0.510781	0.483346	0.451816	0.519198		0.544627	0.50763	0.480584	0.527128		0.553011	0.513569	0.493188	0.526782		0.54279	0.518273	0.502606	0.542308		0.541335	0.531036	0.511643	0.550981
Anterior Middle Temporal Gyrus	R	0.171874	0.0888633	0.168254	0.110983		0.267265	0.192204	0.23459	0.245354		0.330578	0.222645	0.341427	0.362932		0.373244	0.250879	0.384165	0.424053		0.4082	0.322427	0.426087	0.434086		0.426197	0.353809	0.461235	0.440383		0.483188	0.396534	0.455987	0.46279		0.493619	0.444019	0.514706	0.477028
Posterior Middle Temporal Gyrus	R	0.250501	0.239915	0.216973	0.231553		0.360401	0.324716	0.29254	0.308406		0.439806	0.37518	0.339449	0.399398		0.479162	0.444943	0.363755	0.432927		0.468663	0.453894	0.385766	0.427987		0.480586	0.453117	0.415789	0.445699		0.483976	0.473225	0.436868	0.459915		0.502775	0.4822	0.43863	0.466939
Temporoccipital part of Middle Temporal Gyrus	R	0.159245	0.100934	0.105749	0.22523		0.31157	0.206658	0.240882	0.30607		0.372583	0.32653	0.336814	0.401605		0.39485	0.37398	0.383141	0.409424		0.432736	0.424547	0.411041	0.423389		0.432924	0.447576	0.424736	0.44509		0.456444	0.449374	0.414829	0.455166		0.450725	0.459497	0.445363	0.462833
Anterior Inferior Temporal Gyrus	R	0.0175439	0.0533794	0.0154553	0.0602151		0.052924	0.0999232	0.039599	0.110138		0.147953	0.145008	0.112493	0.148266		0.231106	0.210228	0.202011	0.211982		0.262918	0.214795	0.278121	0.265536		0.343864	0.2725	0.293494	0.290822		0.385293	0.30284	0.351787	0.339879		0.394976	0.348425	0.383583	0.361299
Posterior Inferior Temporal Gyrus	R	0.0338346	0.0295699	0.0229741	0.066129		0.140184	0.0752688	0.0922723	0.134229		0.215455	0.19767	0.171546	0.191884		0.273226	0.263338	0.186382	0.238946		0.323666	0.256993	0.226145	0.29177		0.37033	0.308433	0.302309	0.339646		0.400868	0.35202	0.360693	0.387473		0.442944	0.372737	0.402993	0.386141
Temporoccipital part of Inferior Temporal Gyrus	R	0.226511	0.107412	0.118921	0.0635049		0.28543	0.188065	0.192258	0.174912		0.327627	0.334607	0.248907	0.280377		0.435022	0.421144	0.333374	0.334641		0.438136	0.440269	0.382661	0.4112		0.445388	0.49932	0.412015	0.452502		0.465535	0.522122	0.430061	0.466193		0.489874	0.524266	0.464782	0.512922
Postcentral Gyrus	R	0.585049	0.580401	0.559363	0.572581		0.605585	0.646171	0.591069	0.643646		0.606236	0.625138	0.628348	0.653548		0.610606	0.645892	0.642693	0.660069		0.626869	0.647461	0.629419	0.665296		0.621823	0.633428	0.625086	0.646013		0.631355	0.640663	0.624906	0.641375		0.618726	0.635866	0.620454	0.634162
Superior Parietal Lobule	R	0.316757	0.321198	0.256323	0.273144		0.473882	0.38054	0.353426	0.354129		0.484597	0.471974	0.461574	0.434503		0.545772	0.523326	0.480992	0.514403		0.582502	0.546989	0.531647	0.544305		0.604121	0.574693	0.523984	0.574808		0.608317	0.564235	0.531054	0.56742		0.617518	0.585789	0.54817	0.558811
Anterior Supramarginal Gyrus	R	0.225287	0.24342	0.25582	0.247734		0.305049	0.335575	0.349501	0.389456		0.416402	0.374751	0.4534	0.444288		0.469343	0.414721	0.495034	0.501581		0.484667	0.472291	0.534786	0.510989		0.501592	0.494699	0.557036	0.530786		0.504799	0.511205	0.602858	0.547036		0.51098	0.522941	0.587225	0.562145
Posterior Supramarginal Gyrus	R	0.213533	0.163083	0.214967	0.176672		0.303812	0.263547	0.286302	0.305749		0.379401	0.34194	0.388626	0.356587		0.41453	0.348214	0.394081	0.395426		0.437515	0.385511	0.395171	0.422529		0.433868	0.420966	0.395925	0.444018		0.451588	0.412506	0.430835	0.444508		0.469342	0.435071	0.457008	0.48179
Angular Gyrus	R	0.243024	0.255059	0.194565	0.245891		0.351519	0.329384	0.269988	0.353595		0.393576	0.397499	0.317295	0.40727		0.413645	0.384988	0.363052	0.460538		0.43595	0.400177	0.382136	0.470756		0.443343	0.435112	0.411058	0.498696		0.462447	0.440633	0.434482	0.51989		0.486875	0.461328	0.450107	0.519461
Superior Lateral Occipital Cortex	R	0.210115	0.161239	0.171001	0.135193		0.314897	0.269762	0.273588	0.243381		0.326741	0.326906	0.358261	0.280232		0.396163	0.390385	0.367778	0.343116		0.426503	0.415859	0.396921	0.392086		0.421296	0.453078	0.409312	0.409911		0.448777	0.46986	0.420267	0.432974		0.465918	0.47994	0.429714	0.450271
Inferior Lateral Occipital Cortex	R	0.454192	0.42779	0.448789	0.4952		0.51471	0.530435	0.553302	0.553164		0.626568	0.552652	0.580697	0.526168		0.679469	0.548924	0.605735	0.548084		0.666157	0.570616	0.609513	0.568349		0.631991	0.561551	0.62142	0.58356		0.61789	0.570441	0.610389	0.581383		0.624786	0.58105	0.613093	0.58548
Intracalcarine Cortex	R	0.639091	0.711758	0.699632	0.69005		0.709995	0.747656	0.71374	0.718728		0.729663	0.757952	0.749909	0.748978		0.728561	0.766966	0.769477	0.764327		0.722641	0.760249	0.761542	0.778359		0.733506	0.750965	0.779983	0.773221		0.738085	0.744377	0.778508	0.778374		0.731164	0.733385	0.766963	0.74629
Frontal Medial Cortex	R	0.0549708	0.0376344	0.0475811	0.099232		0.112281	0.0575269	0.0860999	0.165374		0.221805	0.143548	0.198233	0.197344		0.307937	0.159601	0.275299	0.204724		0.334962	0.223425	0.317931	0.208393		0.354382	0.270763	0.337057	0.222729		0.385015	0.29776	0.364344	0.314435		0.363797	0.315127	0.38611	0.341193
Supplementary Motor Cortex	R	0.402478	0.371761	0.332447	0.39075		0.462326	0.464616	0.472911	0.525003		0.559517	0.522467	0.558475	0.59057		0.579476	0.54556	0.608918	0.61647		0.610142	0.567635	0.600438	0.626884		0.60416	0.604775	0.630345	0.630488		0.607173	0.623538	0.642364	0.62875		0.624365	0.631439	0.64033	0.641448
Subcallosal Cortex	R	0.0292398	0.0241935	0.0350877	0.0430108		0.0590643	0.0354839	0.0463938	0.083871		0.0875522	0.104531	0.0824713	0.125243		0.141869	0.1798	0.121261	0.145972		0.225404	0.241564	0.146101	0.170449		0.262338	0.282784	0.255486	0.22151		0.237255	0.303527	0.305455	0.267393		0.250753	0.309069	0.318247	0.288449
Paracingulate Cortex	R	0.240407	0.147427	0.303592	0.211751		0.286762	0.269602	0.346825	0.304442		0.362578	0.38021	0.390462	0.391396		0.371997	0.36469	0.402119	0.416684		0.411061	0.422519	0.442111	0.443536		0.419416	0.453664	0.481157	0.461303		0.428652	0.459719	0.494765	0.468917		0.459239	0.458237	0.494934	0.478035
Anterior Cingulate Gyrus	R	0.220802	0.246275	0.27672	0.247273		0.35518	0.349878	0.375128	0.333123		0.390912	0.455904	0.397516	0.446032		0.45261	0.460855	0.397438	0.432484		0.445824	0.491335	0.422565	0.470473		0.461475	0.51171	0.47513	0.465898		0.460721	0.513809	0.502278	0.481795		0.489462	0.509582	0.526818	0.487088
Posterior Cingulate Gyrus	R	0.319549	0.298003	0.308104	0.264695		0.41721	0.475653	0.385107	0.392762		0.449694	0.500578	0.402215	0.458309		0.4519	0.505489	0.413632	0.486235		0.470642	0.472091	0.416858	0.492455		0.504442	0.501179	0.448549	0.51295		0.492654	0.523626	0.463984	0.504745		0.494966	0.538943	0.466701	0.493106
Precuneus Cortex	R	0.297536	0.362826	0.349457	0.285637		0.36902	0.435663	0.424464	0.42539		0.438584	0.435968	0.416277	0.451246		0.468994	0.463325	0.474781	0.482566		0.50639	0.485996	0.455343	0.524866		0.505904	0.508773	0.458036	0.519831		0.496183	0.51457	0.480549	0.522777		0.486546	0.519153	0.505015	0.537044
Cuneal Cortex	R	0.466082	0.540822	0.458869	0.550832		0.51952	0.618908	0.556186	0.633781		0.562656	0.675924	0.619045	0.665173		0.58913	0.657094	0.669175	0.680427		0.60467	0.673773	0.703041	0.688974		0.632839	0.685258	0.685042	0.697527		0.620157	0.682591	0.681051	0.730759		0.633358	0.699344	0.671155	0.720565
Frontal Orbital Cortex	R	0.139933	0.131183	0.222222	0.170084		0.270496	0.21298	0.276531	0.287427		0.335409	0.285491	0.342134	0.321037		0.426071	0.32312	0.370849	0.380269		0.500689	0.389178	0.426479	0.414529		0.492522	0.369855	0.436308	0.432687		0.494687	0.387266	0.463431	0.456965		0.498625	0.425849	0.488529	0.488335
Anterior Parahippocampus	R	0.094152	0.075448	0.0573099	0.0786098		0.127096	0.143397	0.115121	0.143548		0.180284	0.25293	0.191075	0.182906		0.233887	0.297592	0.299872	0.271344		0.292034	0.311683	0.353359	0.312826		0.329255	0.344414	0.385767	0.360817		0.389903	0.374307	0.383152	0.404447		0.3981	0.400198	0.4171	0.434431
Posterior Parahippocampus	R	0.0350877	0.0129032	0.0573099	0.0451613		0.0654971	0.0372504	0.0999025	0.0452509		0.111362	0.120814	0.11457	0.0625122		0.180971	0.161162	0.16534	0.112572		0.191674	0.191435	0.262549	0.162195		0.249533	0.204813	0.269217	0.183334		0.268852	0.246911	0.270005	0.199814		0.288709	0.293389	0.30294	0.228403
Lingual Gyrus	R	0.525415	0.578598	0.558535	0.500884		0.540047	0.587299	0.600938	0.54756		0.592573	0.586845	0.617416	0.585026		0.584631	0.585836	0.618987	0.593722		0.584891	0.593476	0.629525	0.585431		0.589365	0.609049	0.624977	0.58769		0.604305	0.612532	0.625697	0.593667		0.600345	0.621867	0.630202	0.598488
Anterior Division of Temporal Fusiform Cortex	R	0.0457393	0.0752688	0.0432749	0.0383257		0.0989279	0.0971326	0.108647	0.107834		0.179337	0.120653	0.130952	0.137065		0.195656	0.173719	0.177903	0.170147		0.209948	0.176438	0.20409	0.240651		0.252333	0.275864	0.259481	0.301817		0.268801	0.285708	0.361635	0.325998		0.337643	0.303185	0.376004	0.337131
Posterior Division of Temporal Fusiform Cortex	R	0.0602061	0.0905914	0.080117	0.0849462		0.101378	0.166551	0.169806	0.164593		0.1807	0.223922	0.237094	0.218126		0.23246	0.257234	0.358164	0.298698		0.278733	0.318721	0.415611	0.31948		0.306259	0.34323	0.408722	0.386093		0.331749	0.371692	0.44177	0.401412		0.403564	0.383826	0.476459	0.447371
Temporal Occipital Fusiform Cortex	R	0.420701	0.389905	0.504758	0.342302		0.522121	0.482893	0.523554	0.441884		0.539793	0.536376	0.564556	0.542158		0.52614	0.559888	0.581516	0.540651		0.549863	0.546747	0.574341	0.546359		0.557877	0.542289	0.570986	0.543662		0.566605	0.552603	0.557208	0.540369		0.595055	0.54781	0.563778	0.537457
Occipital Fusiform Cortex	R	0.48801	0.413247	0.463408	0.410869		0.577489	0.521275	0.556497	0.514595		0.604183	0.563267	0.589026	0.592822		0.620597	0.581344	0.612518	0.597568		0.614091	0.611936	0.630263	0.620913		0.620645	0.598492	0.633658	0.628953		0.625279	0.608001	0.643469	0.637632		0.638595	0.604414	0.647119	0.636751
Frontal Operculum	R	0.0957393	0.148041	0.132206	0.109293		0.159482	0.219828	0.191103	0.221817		0.197228	0.328591	0.199019	0.299297		0.245068	0.379536	0.2854	0.348497		0.319925	0.398943	0.367004	0.35202		0.369296	0.457198	0.39898	0.394379		0.398788	0.477273	0.416949	0.438657		0.419596	0.476505	0.439224	0.436438
Central Operculum	R	0.435581	0.402866	0.453552	0.478233		0.557601	0.493953	0.538955	0.523038		0.592432	0.538986	0.576324	0.571181		0.600967	0.590389	0.600513	0.591748		0.6074	0.616418	0.603982	0.617237		0.616292	0.650963	0.615617	0.657226		0.620359	0.658486	0.626733	0.664813		0.62733	0.650075	0.631598	0.673957
Parietal Operculum	R	0.453045	0.477316	0.403122	0.538267		0.563716	0.575024	0.528391	0.578339		0.610763	0.574554	0.589214	0.57775		0.637034	0.580567	0.590719	0.588248		0.624455	0.598812	0.596233	0.60539		0.636029	0.607897	0.598886	0.609737		0.640185	0.616924	0.587872	0.615883		0.639843	0.624292	0.60024	0.621374
Planum Polare	R	0.207844	0.221436	0.22566	0.172098		0.296024	0.402153	0.382204	0.240544		0.395316	0.456001	0.437641	0.370344		0.465812	0.520868	0.529521	0.46487		0.490392	0.529575	0.603185	0.54172		0.544224	0.615114	0.630176	0.568178		0.568072	0.622911	0.657647	0.605945		0.598642	0.625731	0.656432	0.649556
Heschl’s Gyrus	R	0.316834	0.243688	0.403105	0.329045		0.425051	0.501204	0.533829	0.528987		0.477849	0.552403	0.614587	0.5669		0.560211	0.588367	0.654025	0.593694		0.591083	0.621317	0.669755	0.603199		0.615173	0.662827	0.653662	0.638149		0.652831	0.722586	0.670012	0.672755		0.670406	0.729548	0.670669	0.664678
Planum Temporale	R	0.365568	0.47043	0.403043	0.444096		0.483001	0.543073	0.565949	0.507064		0.553128	0.598412	0.569221	0.548567		0.617893	0.62442	0.597907	0.598238		0.614674	0.632953	0.615412	0.593392		0.628538	0.64197	0.596487	0.621838		0.65137	0.642902	0.589979	0.612468		0.654414	0.645353	0.603672	0.613774
Supracalcarine Cortex	R	0.495938	0.684254	0.552102	0.677739		0.719472	0.758142	0.653555	0.746845		0.791981	0.77334	0.70728	0.816272		0.768773	0.790059	0.741237	0.774243		0.751159	0.779984	0.765483	0.771913		0.746978	0.791603	0.774618	0.775974		0.74845	0.78132	0.779865	0.775175		0.730244	0.778619	0.779182	0.789159
Occipital Pole	R	0.534893	0.481859	0.529825	0.539524		0.580936	0.568562	0.634884	0.59503		0.63841	0.591914	0.650563	0.614954		0.663837	0.612049	0.721155	0.638825		0.655498	0.632513	0.733368	0.666716		0.648824	0.649199	0.731524	0.67196		0.646803	0.661737	0.723141	0.658045		0.667714	0.677241	0.72517	0.678143
Thalamus	L	0.0263158	0.016129	0.0116959	0.0062212		0.0639515	0.0913978	0.0567251	0.0478495		0.0723645	0.125806	0.0788221	0.0897436		0.165278	0.163172	0.116029	0.128211		0.200371	0.221512	0.144779	0.168004		0.221002	0.236212	0.214674	0.188566		0.245516	0.2517	0.249279	0.242728		0.318781	0.26519	0.248745	0.296533
Putamen	L	0.0210526	0.0376344	0.0204678	0.0548387		0.0603592	0.0634409	0.0877193	0.0926523		0.110336	0.123425	0.122055	0.147188		0.206381	0.213274	0.150084	0.177059		0.247596	0.251889	0.198424	0.28063		0.270882	0.304409	0.241912	0.341363		0.318107	0.365619	0.306661	0.427582		0.363701	0.419979	0.350559	0.447737
Caudate	L	0.00935673	0.0112903	0.0362573	0.016129		0.0570593	0.0516129	0.0590643	0.0592934		0.102047	0.0995392	0.116458	0.0582181		0.136464	0.143292	0.174394	0.101382		0.204203	0.187594	0.178963	0.173732		0.219452	0.257403	0.218372	0.22468		0.254008	0.28156	0.272773	0.266741		0.28301	0.298828	0.3121	0.311852
Pallidum	L	0.00584795	0	0	0		0.0233918	0.00806452	0.0233918	0.0322581		0.042885	0.0263441	0.0609858	0.0537634		0.0546518	0.0236559	0.0726209	0.061828		0.110266	0.0513441	0.0885395	0.0639785		0.128864	0.0713006	0.126965	0.0832181		0.136105	0.108949	0.142003	0.11426		0.151801	0.169364	0.207328	0.193365
Hippocampus	L	0.0175439	0.0215054	0.0181287	0.0107527		0.0359231	0.0408602	0.0573631	0.0268817		0.0444862	0.1	0.0731374	0.0564516		0.0734032	0.146045	0.0969697	0.124194		0.0990328	0.194001	0.124753	0.128725		0.178098	0.214394	0.13913	0.131644		0.192509	0.239506	0.229756	0.145642		0.197129	0.28419	0.246767	0.195802
Amygdala	L	0.00526316	0.0107527	0	0.0322581		0.0210526	0.0282642	0.0157895	0.0693548		0.0210526	0.0538123	0.0536759	0.077957		0.0714286	0.0883877	0.0532721	0.135522		0.0948204	0.116848	0.139881	0.170136		0.123475	0.134053	0.184682	0.185484		0.154971	0.149777	0.183093	0.205849		0.221356	0.145515	0.21086	0.231974
Nucleus Accumbens	L	0	0	0	0		0	0	0.00877193	0		0	0.0102151	0.0339181	0.0107527		0.0321637	0.0155914	0.0631579	0.016129		0.0678363	0.0209677	0.0888889	0.0397849		0.12406	0.0833333	0.132749	0.0497312		0.134879	0.122581	0.144946	0.097263		0.210986	0.155376	0.152715	0.125562
Thalamus	R	0.0263158	0.011828	0.0222222	0.00537634		0.0660819	0.0890553	0.0810777	0.0456989		0.0697577	0.134229	0.0960317	0.0937928		0.150108	0.162083	0.155868	0.166213		0.203787	0.199636	0.191514	0.205312		0.230635	0.223043	0.261507	0.217116		0.272479	0.228597	0.290425	0.257177		0.318907	0.254776	0.30147	0.270422
Putamen	R	0.0298246	0.0284946	0.00175439	0.0413978		0.077193	0.0814132	0.0918129	0.0836022		0.145685	0.147218	0.121832	0.129475		0.242264	0.202687	0.16709	0.155134		0.276023	0.308952	0.211118	0.248069		0.27331	0.342231	0.283122	0.310512		0.353753	0.384094	0.348148	0.395266		0.411178	0.391074	0.385426	0.452337
Caudate	R	0.00877193	0.016129	0.0549708	0.00537634		0.0576441	0.05	0.0777778	0.0430108		0.101489	0.100461	0.119298	0.0994624		0.158396	0.15544	0.190793	0.128482		0.229909	0.226993	0.231426	0.198285		0.235501	0.282567	0.318451	0.255293		0.262708	0.303862	0.382639	0.254796		0.316109	0.351785	0.390053	0.294257
Pallidum	R	0	0	0	0		0.0175439	0	0.00584795	0.0188172		0.0467836	0.016129	0.0338346	0.0268817		0.0672515	0.0193548	0.0348219	0.0387097		0.130409	0.047619	0.0413534	0.101459		0.163353	0.0600358	0.0610239	0.109754		0.188527	0.0976854	0.127563	0.127059		0.199262	0.130885	0.191259	0.174318
Hippocampus	R	0.0116959	0.0295699	0.0380117	0.00268817		0.0345029	0.0456989	0.0877952	0.0155914		0.059315	0.110663	0.102144	0.0268817		0.0810359	0.146676	0.128279	0.069342		0.0868421	0.188835	0.148796	0.090489		0.139961	0.208066	0.183267	0.123453		0.185183	0.218341	0.241164	0.168908		0.250069	0.263399	0.268986	0.194667
Amygdala	R	0	0	0.00584795	0.0215054		0.0321637	0.0268817	0.0478279	0.0731951		0.0380117	0.0817204	0.0522417	0.0759531		0.0497076	0.101075	0.0958001	0.141227		0.0561404	0.145469	0.168316	0.155069		0.0792815	0.131322	0.22147	0.21538		0.152952	0.162634	0.230219	0.219947		0.201601	0.196745	0.291715	0.249334
Nucleus Accumbens	R	0	0	0	0		0	0	0	0		0	0.00537634	0.00584795	0.0322581		0.0204678	0.00537634	0.0409357	0.0349462		0.0432749	0.00537634	0.0789474	0.0478495		0.0614035	0.0241935	0.131579	0.0666667		0.0861598	0.107527	0.111111	0.0848694		0.148591	0.12212	0.17995	0.0963902
Node degree		Cost 0.03					Cost 0.04					Cost 0.05					Cost 0.06					Cost 0.07					Cost 0.08					Cost 0.09					Cost 0.10
Harvard-Oxford atlases	R/L	PDMMENS	CONMENS	PDMPOV	CONPOV		PDMMENS	CONMENS	PDMPOV	CONPOV		PDMMENS	CONMENS	PDMPOV	CONPOV		PDMMENS	CONMENS	PDMPOV	CONPOV		PDMMENS	CONMENS	PDMPOV	CONPOV		PDMMENS	CONMENS	PDMPOV	CONPOV		PDMMENS	CONMENS	PDMPOV	CONPOV		PDMMENS	CONMENS	PDMPOV	CONPOV
Frontal Pole	L	4.01754	3.35484	3.21053	3.04839		5.50877	4.83871	4.42105	4.62903		7.31579	6.5	5.87719	6.09677		9.01754	7.98387	7.31579	7.69355		10.5614	9.6129	8.89474	9.5		12.4386	11.4516	10.7193	10.9355		14.0175	12.871	12.2982	12.2258		15.5965	14.4355	13.8947	13.7097
Insular Cortex	L	4.52632	5.46774	4.59649	5.08065		6.92982	8.32258	6.91228	7.58065		8.85965	10.4355	9.36842	9.8871		10.9825	12.5323	11.4386	12.0968		13.1228	14.9839	13.4211	14.3871		14.8596	16.871	15.3684	16.5323		16.614	18.7097	17.4912	18.3871		18.1754	20.4516	19.2105	20.1452
Superior Frontal Gyrus	L	3.19298	2.79032	3	2.67742		4.4386	4.04839	3.75439	3.83871		6.17544	5.46774	4.94737	5.22581		7.57895	6.62903	6.12281	6.72581		9.08772	7.79032	7.82456	8.27419		10.6842	9.17742	9.35088	10		12.386	10.6452	10.7895	11.629		14.0526	11.9194	12.3509	13.4032
Middle Frontal Gyrus	L	4.05263	3.70968	3.31579	3.93548		5.42105	4.98387	4.4386	5.64516		6.63158	6.29032	5.63158	7.1129		8.2807	7.62903	6.63158	8.51613		9.38596	8.70968	7.68421	9.70968		10.7895	9.83871	8.89474	10.9839		11.7368	11.0645	9.84211	12.2258		12.9474	12.3226	10.8246	13.2419
Inferior Frontal Gyrus, pars triangularis	L	2.01754	1.82258	2.19298	2.09677		2.7193	2.3871	2.89474	2.98387		3.59649	3.20968	3.5614	3.75806		4.70175	4.03226	4.47368	4.83871		5.63158	4.72581	5.5614	5.74194		6.66667	5.66129	6.59649	6.56452		7.70175	6.6129	7.78947	7.69355		8.61404	7.74194	8.89474	8.72581
Inferior Frontal Gyrus, pars opercularis	L	2.45614	2.66129	2.35088	2.67742		3.21053	3.53226	2.94737	3.70968		4.10526	4.46774	4.15789	5.01613		5.07018	5.30645	5.05263	6.22581		6.10526	6.45161	5.92982	7.5		7.2807	7.45161	6.94737	8.85484		8.50877	8.43548	8.05263	10.0806		9.82456	9.72581	9.07018	11.3226
Precentral Gyrus	L	6.68421	6.51613	5.73684	5.82258		8.92982	8.82258	8.03509	8.20968		11.3684	11.0806	10.0702	10.5806		13.5263	13.2258	12.0351	13.0161		15.8772	15.5323	13.9298	15.0161		17.8772	17.871	15.6316	17		19.5088	19.629	17.6491	19.1613		21.2456	21.2419	19.386	21
Temporal Pole	L	4.31579	3.75806	3.63158	3.66129		6.03509	5.27419	5.17544	5.04839		8.42105	7.01613	7	6.70968		10.3333	8.80645	9.05263	8.40323		12.8596	11.3548	11.1404	10.3065		14.9474	13.6129	13.4035	12.2903		17.0526	15.5645	15.5439	14.3548		19.3158	17.629	17.8246	16.5806
Anterior Superior Temporal Gyrus	L	3.85965	3.35484	3.70175	3.09677		5.87719	5.16129	5.47368	4.54839		7.33333	6.51613	7.42105	6.14516		9.05263	7.90323	8.91228	7.62903		10.3158	9.3871	10.6316	9.20968		11.7193	11	12.0877	10.7419		12.9298	12.5161	13.614	11.9677		14.3509	14.0161	15.3158	13.2258
Posterior Superior Temporal Gyrus	L	3.7193	3.12903	3.80702	3.6129		5.63158	4.72581	5.64912	5.12903		7.59649	6.6129	7.36842	6.79032		9.5614	8.35484	9.07018	8.58065		11.4737	10.0806	10.8947	10.0806		13.2632	11.7742	12.5088	11.8548		15.386	13.7097	14.4386	13.4677		16.9825	15.3871	15.8596	15.4032
Anterior Middle Temporal Gyrus	L	2.40351	2.53226	2.54386	2.62903		3.05263	3.33871	3.54386	3.17742		4.12281	4.09677	4.50877	4.09677		5.15789	5.04839	5.63158	5.03226		6.26316	6.09677	6.64912	5.67742		7.4386	7.19355	7.96491	6.69355		8.5614	8.16129	9.15789	7.69355		9.50877	9.24194	10.2982	8.66129
Posterior Middle Temporal Gyrus	L	4.22807	3.69355	4.15789	4.09677		5.78947	4.90323	5.42105	5.29032		7.22807	6.33871	6.98246	6.72581		8.64912	7.59677	8.45614	8.08065		9.98246	8.83871	9.89474	9.43548		11.4737	10.0484	11.5263	10.7097		12.8596	11.4516	12.7193	11.8387		14.2456	12.5968	13.9298	13.0161
Temporoccipital part of Middle Temporal Gyrus	L	2.64912	2.40323	2.22807	2.62903		3.78947	3.40323	3.35088	4.08065		5.14035	4.74194	4.50877	5.51613		6.82456	6.08065	6.26316	6.96774		8.12281	7.24194	7.54386	8.6129		9.31579	8.59677	9.01754	10.4677		10.7018	10.129	10.6667	12.1935		11.9474	11.3065	12.2456	13.6935
Anterior Inferior Temporal Gyrus	L	1.47368	1.54839	1.47368	1.70968		1.70175	2.01613	1.66667	2.01613		2	2.32258	1.96491	2.3871		2.47368	2.82258	2.50877	2.8871		3.24561	3.29032	3.07018	3.48387		3.89474	3.77419	3.63158	4.16129		5.03509	4.43548	4.24561	4.72581		5.96491	5.16129	4.84211	5.37097
Posterior Inferior Temporal Gyrus	L	1.59649	1.62903	1.98246	1.67742		2.03509	2.03226	2.42105	2.12903		2.64912	2.67742	3.12281	2.72581		3.2807	3.40323	3.84211	3.25806		3.98246	4.03226	4.49123	4.03226		4.80702	4.67742	5.36842	4.54839		5.61404	5.6129	6.29825	5.40323		6.54386	6.33871	7.38596	6.3871
Temporoccipital part of Inferior Temporal Gyrus	L	2.35088	2.27419	2.36842	2.06452		3.2807	3.08065	3.33333	3.1129		4.50877	4.43548	4.42105	4.30645		5.73684	5.74194	5.5614	5.54839		6.82456	7.03226	7.01754	6.82258		8.03509	8.46774	8.35088	8.48387		9.17544	9.72581	9.49123	9.85484		10.6667	11.2903	10.807	11.2419
Postcentral Gyrus	L	5.4386	5.45161	5.40351	4.72581		7.7193	7.80645	7.66667	6.96774		9.61404	9.91935	9.91228	8.62903		11.4211	11.8548	12.1579	10.4839		13.2632	13.6452	14.1228	12.2258		14.8947	15.4355	15.7018	13.8065		16.614	16.871	17.3509	15.0484		18.1053	18.5484	19.0526	16.8226
Superior Parietal Lobule	L	3.54386	3.43548	3.19298	3.17742		4.98246	4.62903	4.57895	4.64516		6.01754	6.14516	5.78947	6.1129		7.19298	8.01613	7.24561	7.70968		8.15789	9.3871	8.77193	9.06452		9.12281	10.9032	9.96491	10.371		10.5614	12.3226	11.4561	11.629		11.7368	13.7419	12.7719	12.9516
Anterior Supramarginal Gyrus	L	2.84211	2.90323	2.52632	3.24194		3.94737	3.98387	3.68421	4.27419		4.87719	5.46774	4.89474	5.35484		6.31579	6.46774	6.05263	6.75806		7.26316	7.74194	7.26316	8.09677		8.38596	9.14516	8.42105	9.25806		9.22807	10.2097	9.73684	10.3065		10.4035	11.1774	11	11.3065
Posterior Supramarginal Gyrus	L	3.17544	2.83871	3.22807	3.43548		4.59649	4.27419	4.47368	5.25806		6.24561	5.62903	5.89474	7.1129		7.89474	7	7.40351	9		9.49123	8.75806	8.75439	10.3548		10.8947	9.98387	9.98246	12.1935		12.4912	11.5484	11.6842	13.7258		13.7544	12.7742	12.9649	15.2258
Angular Gyrus	L	4.22807	3.6129	4.01754	3.95161		5.84211	4.96774	5.38596	5.27419		7.49123	6.32258	6.82456	6.96774		8.85965	7.5	8.40351	8.51613		10.2807	8.90323	9.85965	9.8871		11.5088	10.0645	11.2807	11.5323		13.1053	11.1774	12.8596	12.7097		14.4211	12.1129	14.2632	13.9516
Superior Lateral Occipital Cortex	L	4.05263	3.03226	3.03509	3		5.5614	4.32258	4.50877	4.1129		6.98246	6.08065	6.21053	5.67742		8.64912	7.59677	7.5614	7.40323		10.4211	9.35484	9.05263	9.27419		12.4561	10.9677	10.7544	10.8871		14.3333	12.629	12.5965	12.5484		15.8947	14.371	14.1579	14.1452
Inferior Lateral Occipital Cortex	L	4.89474	4.43548	4.63158	4.46774		7	6.01613	6.54386	6.08065		8.54386	7.58065	7.89474	7.45161		10.2281	8.91935	9.05263	8.90323		12.0526	10.5	10.4211	10.2903		13.4737	11.7097	11.6491	11.6129		15.0175	12.9677	12.9298	12.9677		16.5614	14.5161	14.1404	14.2742
Intracalcarine Cortex	L	4.92982	5.93548	5.40351	5.37097		6.05263	7.01613	6.29825	6.32258		7.01754	7.64516	7.15789	7.29032		7.82456	8.45161	7.82456	7.98387		8.4386	9.19355	8.31579	8.54839		9.21053	9.80645	8.87719	9.1129		10	10.4032	9.59649	9.72581		10.386	11.2903	9.98246	10.4677
Frontal Medial Cortex	L	2.2807	1.82258	2.17544	2.33871		2.52632	2	2.45614	2.70968		2.84211	2.46774	3.21053	3.09677		3.2807	2.90323	4	3.67742		3.7193	3.41935	4.82456	4.33871		4.54386	4.20968	5.57895	4.91935		5.35088	4.85484	6.21053	5.59677		5.98246	5.48387	7.10526	6.41935
Supplementary Motor Cortex	L	2.98246	3.51613	2.49123	3.12903		4.22807	4.93548	3.94737	5.09677		5.77193	6.48387	5.33333	6.54839		6.89474	7.96774	7.05263	8.5		8.08772	9.27419	8.33333	9.74194		9.22807	10.5	9.42105	10.9516		10.7193	11.7581	10.614	12.0806		11.9123	13	11.7544	13.4839
Subcallosal Cortex	L	1.52632	1.67742	1.54386	1.5		1.73684	1.83871	1.77193	1.59677		2.03509	1.98387	2	1.87097		2.38596	2.29032	2.36842	2.24194		2.85965	2.64516	2.80702	2.59677		3.21053	3.14516	3.40351	2.8871		3.57895	3.48387	4	3.43548		4.03509	3.96774	4.35088	4.03226
Paracingulate Cortex	L	2.84211	2.80645	2.94737	2.95161		3.66667	3.56452	3.73684	3.54839		4.63158	4.48387	4.82456	4.22581		5.59649	5.37097	5.73684	5.06452		6.54386	6.3871	6.82456	6.06452		7.68421	7.46774	7.96491	7.09677		8.64912	8.51613	9.07018	8.19355		9.82456	9.53226	10.0526	9.19355
Anterior Cingulate Gyrus	L	2.57895	2.74194	3.26316	2.77419		3.40351	3.79032	4.61404	3.3871		4.36842	4.72581	5.92982	4.14516		5.49123	6.06452	7.36842	4.91935		6.78947	7.67742	8.84211	5.83871		7.94737	9.01613	10.0351	6.8871		9.15789	10.4355	11.2807	7.93548		10.4561	11.8065	12.5263	9.12903
Posterior Cingulate Gyrus	L	3.03509	2.80645	3.07018	2.95161		3.94737	3.69355	3.75439	3.82258		4.70175	4.46774	4.63158	4.48387		5.61404	5.3871	5.61404	5.25806		6.5614	6.25806	6.64912	6.06452		7.75439	7.16129	7.84211	7.14516		8.84211	8.24194	8.73684	8.01613		9.82456	9.27419	10.0175	8.87097
Precuneus Cortex	L	3.38596	3.14516	3.05263	3.16129		4.22807	4.19355	3.77193	3.67742		5.12281	5.40323	4.4386	4.32258		6.07018	6.41935	5.19298	5		6.87719	7.45161	6.07018	6.12903		7.91228	8.33871	7.01754	7.03226		9.01754	9.54839	7.66667	7.75806		10.0702	10.5484	8.70175	8.56452
Cuneal Cortex	L	4.01754	4.80645	4.63158	4.12903		4.96491	6	5.89474	5.19355		6.10526	7.01613	6.96491	6.14516		6.82456	7.93548	7.78947	6.82258		7.63158	8.72581	8.61404	7.74194		8.54386	9.67742	9.38596	8.45161		9.33333	10.3387	10.4386	9.14516		10.0351	11.1452	11.2105	9.75806
Frontal Orbital Cortex	L	3.31579	3.48387	3.17544	3.25806		4.75439	4.43548	4.2807	4.37097		6.17544	5.58065	5.54386	5.72581		7.77193	6.83871	6.98246	7.29032		9.4386	8.5	8.63158	8.72581		10.9474	10.0968	10.3158	10.3065		12.386	11.6613	11.8596	12.0806		14.1228	13.0806	13.3684	13.871
Anterior Parahippocampus	L	2.4386	2.75806	2.47368	2.19355		2.92982	3.22581	3.07018	2.48387		3.49123	3.67742	3.50877	2.93548		4.14035	4.29032	4.08772	3.58065		4.98246	5.03226	4.82456	4.17742		6.05263	5.83871	5.54386	4.98387		6.92982	6.67742	6.21053	5.64516		7.84211	7.90323	7.40351	6.35484
Posterior Parahippocampus	L	1.94737	1.70968	1.96491	1.70968		2.29825	1.87097	2.22807	2		2.63158	2.41935	2.85965	2.35484		3.17544	3	3.50877	2.79032		3.96491	3.59677	4.47368	3.20968		4.87719	4.25806	5.36842	3.72581		5.82456	5.08065	6.07018	4.41935		6.68421	5.70968	6.80702	5.01613
Lingual Gyrus	L	6.29825	6.85484	6.66667	6.20968		7.59649	8.33871	8.10526	7.80645		8.73684	9.62903	9.26316	9.08065		9.85965	10.5323	10.4386	9.91935		10.807	11.7581	11.4737	10.9839		11.9474	12.6935	12.2456	11.7903		12.6667	13.6935	12.9298	12.5323		13.5439	14.871	13.7193	13.1452
Anterior Division of Temporal Fusiform Cortex	L	1.47368	1.6129	1.7193	1.56452		1.64912	1.82258	1.94737	1.80645		1.87719	2.12903	2.26316	2.09677		2.08772	2.43548	2.54386	2.48387		2.38596	2.69355	2.94737	2.96774		2.80702	3	3.15789	3.30645		3.26316	3.33871	3.50877	3.67742		3.75439	3.80645	3.89474	4.03226
Posterior Division of Temporal Fusiform Cortex	L	2.14035	2.24194	2.4386	2.1129		2.64912	2.75806	3.14035	2.46774		3.49123	3.32258	3.89474	3.20968		4.22807	4.08065	4.94737	3.85484		5	5.04839	6.03509	4.70968		6.08772	5.80645	7.14035	5.67742		7.12281	6.59677	8.15789	6.45161		8.15789	7.51613	9.52632	7.40323
Temporal Occipital Fusiform Cortex	L	3.73684	3.96774	4.49123	4.32258		5.42105	5.56452	6.10526	5.69355		6.98246	7.06452	7.40351	7.29032		8.2807	8.64516	8.77193	8.79032		9.84211	10.1774	9.96491	10		11.1579	11.4032	11.2105	11.4355		12.5965	12.8871	12.4912	12.7581		14.0877	14.2258	13.7193	13.9032
Occipital Fusiform Cortex	L	5.14035	4.59677	4.94737	4.90323		6.4386	6.19355	6.52632	6.1129		7.52632	7.46774	7.49123	7.1129		8.45614	8.51613	8.61404	7.83871		9.36842	9.64516	9.36842	8.85484		10.2456	10.6452	10.1579	9.70968		11.0175	11.5484	10.9123	10.3548		12.0702	12.6935	11.7193	11.2742
Frontal Operculum	L	1.59649	1.59677	1.7193	1.56452		1.77193	2.12903	2.17544	1.8871		2.01754	2.80645	2.77193	2.41935		2.52632	3.35484	3.42105	2.96774		2.91228	4	4.17544	3.48387		3.50877	4.8871	4.82456	3.98387		4.10526	5.53226	5.50877	4.74194		4.73684	6.16129	6.19298	5.40323
Central Operculum	L	6.38596	7.46774	6.61404	6.85484		8.92982	10.5323	9.7193	9.62903		11.2807	12.7581	11.9825	11.6774		13.2281	14.5161	14.0877	13.4194		14.8246	16.1774	15.4737	15.0161		16.2105	17.9032	17.0877	16.7581		17.614	19.6774	18.4561	18.4194		18.4386	21.0323	19.5263	19.5645
Parietal Operculum	L	5.47368	5.32258	5.59649	5.70968		8.2807	8.22581	8.22807	8.43548		10.2456	10.5323	10.5614	10.7097		12.2807	12.871	12.7368	12.6935		13.8421	14.5161	14.5439	14.4194		15.2456	16.1774	15.9649	15.9516		16.4211	17.8387	17.6491	17.8548		17.9825	19.0968	19.0351	19.371
Planum Polare	L	2.77193	2.64516	3.57895	2.72581		3.87719	4.14516	5.10526	3.72581		5.08772	5.62903	6.75439	4.93548		6.21053	7	7.98246	6.01613		7.4386	8.33871	9.33333	7.09677		8.29825	9.41935	10.4912	8.27419		9.24561	10.7419	11.8246	9.3871		10.3333	12.1129	13.0175	10.5484
Heschl’s Gyrus	L	3.38596	3.3871	3.85965	3.79032		5.38596	4.95161	5.75439	5.54839		6.77193	6.32258	7.26316	7.01613		8.19298	7.95161	8.85965	8.46774		9.36842	9.40323	10.2456	9.79032		10.7018	10.9839	11.6491	10.9516		11.8596	12.4194	12.7895	12.1774		12.7719	14.0161	14.0702	13.5484
Planum Temporale	L	5.7193	5.79032	5.64912	5.08065		7.98246	8.30645	7.75439	7.41935		9.7193	10.1129	9.31579	9.53226		11.4737	11.9194	11.1754	11.4032		13.0526	13.6613	12.5439	13.0806		14.614	15.2258	14.0877	15		16.0351	16.6935	15.5965	16.5645		17.1579	18.0484	16.9825	18.1129
Supracalcarine Cortex	L	3.05263	4.33871	3.96491	4.01613		3.92982	5.40323	4.80702	4.90323		4.87719	6.22581	5.73684	5.67742		5.68421	6.95161	6.40351	6.45161		6.49123	7.58065	7.21053	7.08065		7.21053	8.12903	7.98246	7.6129		7.92982	8.85484	8.7193	8.17742		8.63158	9.48387	9.4386	8.74194
Occipital Pole	L	3.87719	4.06452	3.77193	3.72581		5.12281	5.09677	5.01754	4.83871		6.15789	6.14516	5.77193	5.77419		7	6.85484	6.5614	6.70968		7.75439	7.67742	7.36842	7.5		8.45614	8.59677	7.98246	8.30645		9.50877	9.58065	8.70175	9		10.2807	10.3871	9.2807	9.82258
Frontal Pole	R	3.94737	3.43548	3.38596	3.75806		5.66667	4.51613	4.7193	5.30645		7.50877	5.75806	6	6.70968		8.96491	7.12903	7.07018	8.48387		10.4912	8.43548	8.24561	9.90323		12	9.85484	9.64912	11.3387		13.5088	10.9839	10.8596	12.7742		15.0702	12.2419	12.1228	14.0484
Insular Cortex	R	5.05263	5.37097	5.70175	5.59677		7.10526	7.98387	8.31579	8.14516		9.01754	10.5161	10.4912	10.5		10.614	12.5806	12.3684	12.1935		12.2281	14.5645	14.5263	13.9516		14.193	16.4355	16.3158	15.7581		15.8246	18.0968	18.386	17.7258		17.7544	19.8226	19.7544	19.4032
Superior Frontal Gyrus	R	3.07018	2.56452	2.87719	3.04839		4.36842	3.64516	3.89474	4.53226		6.03509	4.85484	5.26316	6.41935		7.42105	6.1129	6.64912	7.83871		8.92982	7.29032	8.19298	9.48387		10.4912	8.53226	9.92982	11.0645		12.2105	9.90323	11.3333	12.8548		13.6491	11.4839	12.7018	14.5968
Middle Frontal Gyrus	R	3.59649	3.24194	3	3.72581		4.89474	4.25806	3.77193	5.25806		6.38596	5.5	4.91228	6.58065		7.52632	6.51613	5.94737	7.67742		8.78947	7.5	6.92982	9.01613		9.98246	8.72581	8.05263	10.0806		11.1579	9.83871	9.05263	11.2903		12.3509	10.9194	10.1579	12.4677
Inferior Frontal Gyrus, pars triangularis	R	1.45614	1.75806	1.68421	1.82258		2.01754	2.58065	2.40351	2.67742		3	3.35484	3.22807	3.66129		3.92982	4.35484	4.08772	4.67742		4.89474	5.5	4.91228	5.53226		5.70175	6.69355	6.08772	6.51613		6.68421	8.01613	7.08772	7.54839		7.85965	9.35484	8.26316	9.09677
Inferior Frontal Gyrus, pars opercularis	R	2.24561	2.19355	1.92982	2.62903		3.33333	3.04839	2.82456	3.69355		4.2807	4.20968	4.10526	4.64516		5.31579	5.27419	5.29825	5.77419		6.33333	6.30645	6.35088	7.09677		7.50877	7.43548	7.38596	8.33871		8.70175	8.53226	8.4386	9.62903		9.77193	9.77419	9.89474	10.9355
Precentral Gyrus	R	6.57895	6.72581	5.96491	6.29032		9.05263	9.87097	8.49123	9.5		11.614	12.2258	10.7544	12.129		13.9298	14.8065	12.7895	14.5161		16.1579	17.1452	14.5614	17.1613		18.2105	19.4355	16.6842	19.3548		19.7719	21.6613	18.3509	21.3065		21.7719	23.9194	20.0351	23.2581
Temporal Pole	R	3.47368	3.19355	3.77193	3.25806		5.82456	4.80645	4.92982	4.80645		7.92982	6.70968	7	6.8871		9.94737	8.79032	9.29825	9.08065		12.4912	10.7419	11.3684	11.4194		14.7719	12.6774	13.5965	13.5484		16.9298	15.1935	15.6667	16.1452		19.3333	17.2742	17.5263	18.6452
Anterior Superior Temporal Gyrus	R	2.98246	2.62903	3.01754	2.85484		4.50877	4	4.40351	4.40323		5.80702	5.54839	5.82456	5.70968		7.22807	6.69355	7.08772	7.24194		8.59649	7.79032	8.38596	8.69355		10	8.93548	9.54386	10.2581		11.5439	10.3065	11.1053	11.6613		12.8947	11.5968	12.5614	13.0645
Posterior Superior Temporal Gyrus	R	3.45614	3.12903	3.77193	3.48387		5.22807	4.48387	5.47368	5.33871		7.57895	5.96774	7.14035	7.24194		9.31579	7.67742	9.14035	8.98387		11.3333	9.29032	10.614	10.7581		13.2281	11.0968	12.4386	12.5323		15.4737	12.9355	14.1228	14.3226		17.0877	14.5806	15.7719	16.1129
Anterior Middle Temporal Gyrus	R	2.63158	2.14516	2.17544	2.17742		3.38596	2.82258	3.07018	3.01613		4.36842	3.43548	4.07018	4.1129		5.57895	4.22581	5.07018	5.41935		6.68421	5.01613	6.17544	6.41935		8.12281	6.08065	7.38596	7.66129		9.42105	6.87097	8.54386	8.87097		10.7544	7.98387	9.68421	10.0968
Posterior Middle Temporal Gyrus	R	3.94737	3.40323	3.92982	3.98387		5.29825	4.80645	5.35088	5.45161		7.07018	6.22581	6.85965	7.03226		8.63158	7.29032	8.45614	8.32258		10.4386	8.64516	9.85965	9.66129		11.8596	9.87097	11.4912	11.1613		13.2281	11.129	12.807	12.6613		14.2281	12.5806	14.3333	14.0645
Temporoccipital part of Middle Temporal Gyrus	R	3.24561	2.95161	2.59649	3.58065		5.12281	4.24194	3.96491	5.40323		6.5614	5.93548	5.57895	7.66129		8.61404	7.90323	7.21053	9.43548		10.3333	9.8871	9.24561	11.1613		12.1754	11.7581	11.1404	13.3387		14.2281	13.6452	13.1228	15.2742		16.3333	15.3548	14.5789	17.1129
Anterior Inferior Temporal Gyrus	R	1.50877	1.56452	1.5614	1.53226		1.64912	1.79032	1.75439	1.79032		2.01754	2.1129	2	2.19355		2.66667	2.41935	2.4386	2.5		3.33333	2.77419	2.96491	3.09677		4.05263	3.29032	3.54386	3.58065		4.84211	3.77419	4.17544	4.17742		5.85965	4.32258	4.73684	4.91935
Posterior Inferior Temporal Gyrus	R	1.77193	1.51613	1.68421	1.82258		2.14035	1.69355	2.03509	2.29032		2.85965	2.14516	2.49123	2.79032		3.7193	2.69355	3.10526	3.45161		4.36842	3.48387	3.80702	4.25806		5.35088	4.25806	4.64912	5.24194		6.03509	5.09677	5.42105	6.17742		7.10526	5.83871	6.17544	7.16129
Temporoccipital part of Inferior Temporal Gyrus	R	2.5614	2.29032	2.64912	2.08065		3.70175	3.48387	3.63158	2.95161		4.96491	4.93548	4.66667	4.12903		6.42105	6.40323	5.87719	5.45161		7.84211	7.96774	7.26316	7.12903		9.36842	9.22581	8.59649	8.40323		10.8596	10.4516	9.94737	9.90323		12.3509	12.1613	11.5965	11.2903
Postcentral Gyrus	R	5.5614	5.20968	5.22807	4.87097		7.52632	7.16129	7.24561	6.69355		9.45614	9.22581	9.49123	8.33871		11.3333	11.0968	11.0526	9.96774		12.9825	13.0968	12.8947	11.9194		14.7193	14.6452	14.5088	13.5		16.0526	16.4194	16.4211	15.1613		17.9298	17.871	18.2281	16.5323
Superior Parietal Lobule	R	3.96491	3.93548	3.17544	3.6129		5.14035	5.6129	4.78947	4.98387		6.5614	7.14516	6.15789	6.51613		7.87719	8.6129	7.52632	8.03226		9.45614	9.95161	8.96491	9.62903		10.4737	11.5484	10.4035	11.0161		11.9298	13.1613	11.7719	12.8387		13.193	14.5645	13.193	14.3871
Anterior Supramarginal Gyrus	R	3.70175	4.20968	3.2807	4.20968		4.98246	5.58065	5.05263	5.8871		6.19298	7.12903	6.64912	7.54839		7.77193	8.74194	8.40351	9.16129		8.68421	10.2742	9.7193	10.629		9.7193	11.6452	11.0175	12.1452		10.8596	13.0484	12.3158	13.9032		12.2982	14.0323	13.8421	15.1935
Posterior Supramarginal Gyrus	R	3.84211	3.83871	3.35088	4.16129		5.40351	5.46774	4.59649	5.75806		6.80702	6.96774	5.84211	7.67742		8.47368	8.90323	7.21053	9.64516		9.77193	10.2903	8.87719	10.9839		11.4035	11.5645	10.4035	12.5161		12.6667	12.7742	11.7895	14.3226		13.8246	14.1774	13.1228	16
Angular Gyrus	R	3.66667	3.66129	3.85965	3.90323		4.92982	4.85484	5.19298	5.1129		6.33333	6.04839	6.63158	6.66129		7.80702	7.54839	7.96491	8.06452		9.05263	9.01613	9.50877	9.51613		10.6842	10.2581	10.9649	10.8387		11.8421	11.4839	12.193	11.9677		12.9474	12.4194	13.2105	13.129
Superior Lateral Occipital Cortex	R	3.59649	3.22581	3.03509	3		5.12281	4.69355	4.19298	4.20968		7.08772	6.06452	5.7193	5.69355		8.77193	8.01613	7.01754	6.96774		10.5614	9.87097	8.75439	8.46774		12.2456	11.5161	10.0351	10.0968		13.6491	13.0968	11.386	11.5		15.1228	14.7258	12.8246	12.9839
Inferior Lateral Occipital Cortex	R	4.63158	4.33871	4.17544	4.29032		6.36842	6.25806	5.87719	5.8871		7.5614	7.72581	7.31579	7.29032		8.84211	9.33871	8.59649	9		10.1404	10.5484	10.0175	10.2097		11.8246	11.9355	11	11.6935		13.2982	13.3065	12.2456	12.9032		14.6667	14.6613	13.193	14.3065
Intracalcarine Cortex	R	5.12281	6.08065	5.50877	5.72581		5.98246	6.95161	6.68421	6.85484		6.92982	7.83871	7.4386	7.90323		7.73684	8.59677	7.89474	8.51613		8.42105	9.30645	8.59649	9.08065		8.87719	10.1613	9.15789	9.64516		9.38596	10.7581	9.80702	10.129		10.0175	11.5323	10.4035	10.8871
Frontal Medial Cortex	R	1.50877	1.51613	1.7193	1.80645		1.75439	1.6129	1.89474	2.1129		2.05263	1.80645	2.35088	2.45161		2.47368	2.01613	3.01754	3.08065		2.82456	2.32258	3.40351	3.6129		3.2807	2.70968	4.14035	4.22581		3.68421	3.1129	4.91228	4.85484		4.22807	3.64516	5.57895	5.48387
Supplementary Motor Cortex	R	3.78947	4.03226	3.47368	4.19355		5.42105	6.32258	5.19298	6.37097		6.92982	8.19355	7.05263	8.12903		8.42105	9.95161	8.68421	9.79032		10.0351	11.7581	10.2632	11.5323		11.5614	13.3226	11.7368	13.0161		12.7368	14.7581	13.1754	14.5323		14.0351	16.0806	14.5614	15.8871
Subcallosal Cortex	R	1.4386	1.43548	1.54386	1.59677		1.57895	1.53226	1.78947	1.75806		1.80702	1.80645	2.07018	1.98387		2.19298	2.03226	2.50877	2.40323		2.54386	2.54839	2.84211	2.80645		2.89474	3.06452	3.26316	3.08065		3.33333	3.58065	3.98246	3.41935		3.82456	4.14516	4.94737	3.90323
Paracingulate Cortex	R	3.08772	2.95161	3.26316	3.01613		3.77193	3.8871	4.14035	3.82258		4.84211	4.8871	5.03509	4.93548		6.01754	5.82258	5.96491	6.01613		7.21053	6.67742	6.82456	6.98387		8.38596	7.64516	7.98246	8.14516		9.5614	8.83871	8.84211	9.32258		10.4386	9.85484	10.0175	10.371
Anterior Cingulate Gyrus	R	2.77193	2.67742	3.35088	2.96774		3.61404	3.77419	4.21053	3.70968		4.50877	4.91935	5.52632	4.8871		5.49123	6.29032	6.82456	6.12903		6.98246	7.5	8.15789	7.30645		8.22807	8.87097	9.49123	8.6129		9.49123	10.4355	10.7719	10.3871		10.7018	11.7742	12.2632	11.871
Posterior Cingulate Gyrus	R	3.01754	2.90323	3	2.91935		3.68421	3.62903	3.85965	3.62903		4.42105	4.5	4.70175	4.41935		5.4386	5.33871	5.7193	5.03226		6.26316	6.48387	6.63158	5.70968		7.08772	7.41935	7.54386	6.41935		7.91228	8.30645	8.5614	7.40323		8.96491	9.27419	9.61404	8.53226
Precuneus Cortex	R	3.03509	2.83871	2.73684	2.80645		3.7193	3.87097	3.54386	3.51613		4.59649	4.82258	4.40351	4.16129		5.52632	5.70968	5.49123	5.04839		6.40351	6.80645	6.33333	5.95161		7.45614	8.06452	7.33333	6.91935		8.59649	9.29032	8.12281	7.93548		9.54386	10.4032	8.96491	8.74194
Cuneal Cortex	R	3.57895	5.03226	4.59649	4.58065		4.75439	6.25806	5.52632	5.77419		5.73684	6.8871	6.57895	6.91935		6.57895	7.96774	7.52632	7.75806		7.57895	8.87097	8.40351	8.62903		8.47368	9.72581	9.22807	9.46774		9.52632	10.6613	10.0702	10.1452		10.2105	11.5645	11.0175	10.8871
Frontal Orbital Cortex	R	2.47368	2.27419	2.52632	2.29032		3.38596	3.1129	3.57895	3.43548		4.4386	4.19355	4.50877	4.70968		5.5614	5.51613	5.75439	6.04839		7.05263	6.69355	6.75439	7.48387		8.36842	7.96774	7.96491	8.83871		9.80702	9.40323	9.29825	10.3226		11.5088	10.7742	11.1754	11.5968
Anterior Parahippocampus	R	2.31579	2.93548	2.61404	2.70968		2.70175	3.40323	2.94737	3.01613		3.15789	3.95161	3.49123	3.40323		3.63158	4.64516	4.14035	3.8871		4.31579	5.33871	4.85965	4.66129		4.84211	5.98387	5.4386	5.48387		5.50877	6.64516	6.15789	6.27419		6.40351	7.48387	6.85965	7.12903
Posterior Parahippocampus	R	1.57895	1.6129	1.50877	1.69355		1.80702	1.72581	1.87719	1.75806		2.15789	1.93548	2.12281	1.91935		2.50877	2.35484	2.54386	2.22581		2.94737	2.6129	2.96491	2.45161		3.26316	3.06452	3.45614	2.83871		3.92982	3.40323	4.10526	3.29032		4.59649	3.95161	4.80702	3.70968
Lingual Gyrus	R	5.70175	6.87097	6.92982	6.5		7.03509	8.48387	8.2807	7.95161		8.38596	9.85484	9.36842	9.01613		9.49123	11	10.4912	9.90323		10.4912	12.0484	11.4211	11.0323		11.4737	13.0806	12.4035	12.0484		12.2105	13.9516	13.2807	12.7258		13.2807	14.9839	14.1404	13.3871
Anterior Division of Temporal Fusiform Cortex	R	1.52632	1.3871	1.24561	1.54839		1.63158	1.59677	1.4386	1.69355		1.89474	1.85484	1.57895	1.91935		2.21053	2.09677	1.85965	2.17742		2.64912	2.43548	2.22807	2.43548		2.94737	2.70968	2.64912	2.72581		3.45614	3.25806	2.92982	3.16129		4.10526	3.67742	3.31579	3.43548
Posterior Division of Temporal Fusiform Cortex	R	2.68421	2.51613	2.47368	2.46774		3.22807	2.82258	3.15789	2.85484		3.85965	3.48387	3.96491	3.33871		4.73684	4.33871	4.84211	3.96774		5.54386	5.16129	5.85965	4.62903		6.26316	5.8871	6.85965	5.3871		7.17544	6.58065	7.94737	6.51613		8.22807	7.46774	9.14035	7.46774
Temporal Occipital Fusiform Cortex	R	4.59649	4.5	5.08772	4.35484		6.15789	6.40323	6.96491	6.25806		7.77193	7.98387	8.40351	7.70968		9.45614	9.35484	9.94737	9.04839		10.7719	11.0161	11.3509	10.7742		12.193	12.4516	12.8246	12.1613		13.9123	13.6129	14.193	13.6935		15.4912	15.3065	15.4561	15.2742
Occipital Fusiform Cortex	R	5.36842	5.67742	6.01754	5.45161		6.73684	7.45161	7.47368	6.59677		7.89474	8.69355	8.68421	7.87097		8.77193	9.87097	9.70175	8.95161		9.92982	10.7097	10.6491	10		10.807	11.9355	11.5789	10.9839		11.807	12.7581	12.4561	11.7742		12.5439	13.7903	13.3333	12.9355
Frontal Operculum	R	1.89474	1.75806	2.17544	2.04839		2.22807	2.24194	2.70175	2.80645		2.5614	2.82258	3.19298	3.54839		3.03509	3.6129	3.7193	4.22581		3.59649	4.16129	4.42105	4.90323		4.26316	4.95161	5.17544	5.66129		4.89474	5.62903	5.96491	6.3871		5.49123	6.46774	6.4386	7.09677
Central Operculum	R	6.22807	6.14516	6.12281	5.91935		9.21053	8.27419	9.31579	8.5		11.0351	10.3065	11.8421	10.1613		12.7368	12.1935	13.5789	11.871		14.193	13.7419	15.3158	13.6452		15.3684	15.0484	16.6491	14.9032		16.4912	16.6613	17.8772	16.0806		17.8421	18	19.2982	17.4355
Parietal Operculum	R	6.35088	6.72581	5.84211	6.51613		8.77193	9.29032	8.68421	9.43548		10.5614	11.8871	10.7719	11.7903		12.1754	14.2258	12.7018	13.9355		13.9474	16	14.4211	15.3871		15.386	17.6452	16.1579	17.0645		16.8421	19.2419	18	18.4677		18.4035	20.5968	19.2456	19.9516
Planum Polare	R	3.26316	2.74194	3.33333	3.09677		4.66667	4.08065	4.94737	4.19355		5.96491	5.37097	6.24561	5.37097		7.26316	6.45161	7.42105	6.48387		8.21053	7.53226	8.78947	7.46774		9.26316	8.6129	9.94737	8.54839		10	9.74194	11.193	9.54839		11.0175	10.7742	12.5614	10.5
Heschl’s Gyrus	R	3.33333	3.12903	3.68421	3.29032		4.84211	4.45161	5.52632	4.62903		6.50877	5.95161	7.12281	5.90323		7.66667	7.29032	8.5614	7.20968		8.7193	8.48387	9.64912	8.53226		9.73684	9.67742	10.9298	9.80645		10.9123	10.7903	12.1053	10.7742		11.8596	12.1935	13.4211	11.8387
Planum Temporale	R	5.73684	6.08065	5.73684	5.8871		7.91228	8.41935	7.7193	8.19355		9.87719	10.2742	9.26316	9.85484		11.1754	12.0161	11.1754	11.5484		12.8246	13.8871	12.5439	13.0968		14.3684	15.5323	14.3333	14.3871		15.5614	17.0161	15.4912	16		16.4737	18.4032	17	17.5484
Supracalcarine Cortex	R	3.42105	4.64516	4.10526	4.22581		4.50877	5.75806	5.10526	5.29032		5.08772	6.54839	6.17544	6.12903		5.7193	7.20968	6.75439	6.96774		6.68421	7.95161	7.45614	7.72581		7.26316	8.6129	7.82456	8.40323		7.92982	9.19355	8.47368	8.98387		8.61404	9.75806	8.96491	9.58065
Occipital Pole	R	3.64912	4.04839	3.73684	3.98387		4.80702	5.27419	4.78947	5.1129		5.77193	6.19355	5.63158	6.08065		6.49123	7.03226	6.38596	6.83871		7.2807	7.83871	7.12281	7.69355		8	8.70968	7.63158	8.54839		8.87719	9.51613	8.21053	9.29032		9.7193	10.2258	8.82456	9.87097
Thalamus	L	1.94737	1.64516	2.01754	2.08065		2.15789	1.77419	2.19298	2.16129		2.45614	2.04839	2.57895	2.33871		2.94737	2.3871	3.08772	2.75806		3.54386	2.82258	3.77193	3.22581		4.01754	3.27419	4.40351	3.58065		4.59649	3.72581	4.94737	4.19355		5.36842	4.24194	5.64912	4.79032
Putamen	L	2.35088	2.09677	2.22807	2.20968		2.59649	2.29032	2.33333	2.40323		3.01754	2.48387	2.61404	2.85484		3.45614	2.79032	3.07018	3.46774		4.14035	3.14516	3.64912	3.98387		4.82456	3.67742	4.19298	4.6129		5.7193	4.29032	5.03509	5.19355		6.59649	4.80645	5.92982	5.95161
Caudate	L	2.36842	2.45161	2.31579	2.06452		2.61404	2.56452	2.47368	2.22581		2.82456	2.91935	2.73684	2.32258		3.22807	3.22581	3	2.56452		3.85965	3.67742	3.47368	3.04839		4.33333	4.25806	4.17544	3.53226		5.22807	4.80645	4.66667	3.98387		5.98246	5.35484	5.22807	4.37097
Pallidum	L	1.24561	1.37097	1.33333	1.37097		1.31579	1.40323	1.36842	1.40323		1.42105	1.45161	1.47368	1.43548		1.5614	1.58065	1.64912	1.48387		1.82456	1.67742	1.82456	1.70968		2.26316	1.82258	2.17544	1.91935		2.82456	2.16129	2.57895	2.12903		3.17544	2.6129	2.96491	2.67742
Hippocampus	L	1.5614	1.43548	1.52632	1.66129		1.7193	1.54839	1.75439	1.67742		1.75439	1.77419	1.91228	1.72581		1.96491	2.09677	2.01754	1.93548		2.10526	2.43548	2.17544	2.20968		2.45614	2.87097	2.47368	2.6129		2.7193	3.29032	2.89474	3.06452		3.03509	3.83871	3.22807	3.43548
Amygdala	L	1.57895	1.74194	1.5614	1.58065		1.61404	1.87097	1.70175	1.67742		1.61404	2.09677	1.91228	1.72581		1.73684	2.25806	2.05263	1.91935		1.82456	2.56452	2.2807	2.12903		1.92982	2.90323	2.66667	2.3871		2.17544	3.32258	3.01754	2.75806		2.36842	3.72581	3.57895	3.19355
Nucleus Accumbens	L	1.5614	1.40323	1.50877	1.5		1.5614	1.40323	1.57895	1.5		1.5614	1.46774	1.63158	1.51613		1.63158	1.48387	1.66667	1.56452		1.75439	1.51613	1.77193	1.64516		1.87719	1.6129	1.92982	1.70968		2	1.82258	2.15789	1.85484		2.21053	1.96774	2.29825	1.95161
Thalamus	R	1.80702	2	1.80702	1.70968		1.96491	2.14516	2	1.83871		2.21053	2.3871	2.24561	2.01613		2.66667	2.69355	2.77193	2.32258		3.12281	3.1129	3.31579	2.69355		3.80702	3.75806	3.98246	3.19355		4.31579	4.51613	4.5614	3.83871		5	5.22581	5.2807	4.41935
Putamen	R	2.01754	1.98387	2	2.08065		2.19298	2.17742	2.22807	2.27419		2.59649	2.53226	2.66667	2.67742		3.17544	2.96774	3.14035	3.12903		3.91228	3.37097	3.96491	3.90323		4.54386	3.96774	4.7193	4.59677		5.2807	4.59677	5.47368	5.33871		6.12281	5.25806	6.42105	6.14516
Caudate	R	1.66667	1.67742	2.03509	1.91935		1.77193	1.82258	2.08772	2		2.08772	2.01613	2.36842	2.20968		2.50877	2.46774	2.77193	2.56452		2.96491	2.66129	3.22807	2.96774		3.59649	3.17742	3.5614	3.19355		4	3.82258	3.89474	3.58065		4.64912	4.3871	4.45614	4.19355
Pallidum	R	1.17544	1.14516	1.22807	1.19355		1.19298	1.14516	1.2807	1.27419		1.26316	1.16129	1.42105	1.27419		1.40351	1.27419	1.52632	1.3871		1.54386	1.3871	1.78947	1.6129		1.78947	1.58065	2.05263	1.79032		2.07018	1.82258	2.29825	2.24194		2.35088	2.20968	2.50877	2.59677
Hippocampus	R	1.91228	1.80645	1.89474	1.67742		1.98246	1.87097	2.15789	1.74194		2.07018	2.09677	2.38596	1.87097		2.15789	2.51613	2.64912	2.01613		2.22807	2.77419	2.91228	2.25806		2.45614	3.06452	3.15789	2.62903		2.77193	3.51613	3.64912	2.8871		3.21053	3.87097	4.15789	3.22581
Amygdala	R	1.42105	1.35484	1.50877	1.72581		1.49123	1.40323	1.66667	1.85484		1.50877	1.59677	1.75439	1.91935		1.57895	1.79032	2	2.08065		1.61404	1.8871	2.2807	2.32258		1.78947	2.22581	2.63158	2.64516		2.08772	2.45161	3.03509	2.98387		2.38596	2.79032	3.75439	3.3871
Nucleus Accumbens	R	1.36842	1.3871	1.35088	1.37097		1.36842	1.3871	1.35088	1.37097		1.36842	1.40323	1.36842	1.40323		1.40351	1.40323	1.40351	1.43548		1.49123	1.40323	1.4386	1.51613		1.54386	1.46774	1.49123	1.54839		1.63158	1.58065	1.61404	1.64516		1.85965	1.67742	1.78947	1.69355
Local efficiency		Cost 0.03					Cost 0.04					Cost 0.05					Cost 0.06					Cost 0.07					Cost 0.08					Cost 0.09					Cost 0.10
Harvard-Oxford atlases	R/L	PDMMENS	CONMENS	PDMPOV	CONPOV		PDMMENS	CONMENS	PDMPOV	CONPOV		PDMMENS	CONMENS	PDMPOV	CONPOV		PDMMENS	CONMENS	PDMPOV	CONPOV		PDMMENS	CONMENS	PDMPOV	CONPOV		PDMMENS	CONMENS	PDMPOV	CONPOV		PDMMENS	CONMENS	PDMPOV	CONPOV		PDMMENS	CONMENS	PDMPOV	CONPOV
Frontal Pole	L	0.179505	0.190536	0.170614	0.213479		0.372142	0.324526	0.287633	0.367141		0.447241	0.447525	0.397004	0.491179		0.487781	0.506473	0.469709	0.55771		0.516902	0.545492	0.543995	0.556857		0.555389	0.587381	0.595599	0.606801		0.59331	0.607291	0.626037	0.65936		0.628752	0.632974	0.651198	0.678707
Insular Cortex	L	0.349468	0.405344	0.435033	0.404126		0.491474	0.579731	0.591383	0.618038		0.589061	0.661638	0.638729	0.666636		0.660311	0.697895	0.660169	0.686296		0.664753	0.692433	0.694214	0.704987		0.685334	0.716043	0.722376	0.715456		0.686805	0.73078	0.730523	0.737133		0.706103	0.734227	0.743584	0.730311
Superior Frontal Gyrus	L	0.247508	0.173048	0.144607	0.224202		0.362652	0.324167	0.314859	0.399933		0.52824	0.430275	0.402253	0.474802		0.580985	0.471307	0.4719	0.547214		0.640643	0.522732	0.539443	0.58999		0.664765	0.579096	0.617536	0.619168		0.675457	0.602341	0.664867	0.668888		0.684835	0.631514	0.685056	0.674098
Middle Frontal Gyrus	L	0.242176	0.177974	0.154156	0.184627		0.350722	0.345842	0.270099	0.331445		0.53372	0.447302	0.399784	0.449025		0.58071	0.495922	0.489098	0.523597		0.611962	0.547987	0.544977	0.589374		0.649629	0.602574	0.584637	0.616238		0.667859	0.619787	0.618034	0.674339		0.699663	0.632504	0.640145	0.692725
Inferior Frontal Gyrus, pars triangularis	L	0.111905	0.146057	0.135881	0.186316		0.276081	0.352688	0.2335	0.353287		0.374455	0.351941	0.345966	0.456417		0.527489	0.446152	0.471679	0.508095		0.576136	0.54514	0.535651	0.538705		0.631438	0.597147	0.607659	0.596846		0.655321	0.608716	0.632349	0.615817		0.660682	0.673105	0.661478	0.62807
Inferior Frontal Gyrus, pars opercularis	L	0.120273	0.105524	0.123253	0.150508		0.29789	0.255295	0.289188	0.343452		0.340645	0.328941	0.37837	0.411872		0.443676	0.442861	0.458898	0.511495		0.497376	0.491566	0.49743	0.571915		0.590797	0.564268	0.604413	0.626978		0.646168	0.585274	0.658058	0.664394		0.672917	0.6454	0.693201	0.677809
Precentral Gyrus	L	0.571868	0.619307	0.570009	0.584279		0.675347	0.694024	0.684583	0.658749		0.703037	0.709545	0.69836	0.712546		0.729364	0.738513	0.73474	0.723624		0.730623	0.747956	0.75334	0.73915		0.733497	0.751119	0.757772	0.743776		0.744909	0.758275	0.758912	0.743643		0.749884	0.767088	0.771853	0.754371
Temporal Pole	L	0.156236	0.171039	0.215288	0.186334		0.322377	0.283761	0.364997	0.301808		0.449381	0.408595	0.478051	0.40149		0.507465	0.485847	0.546739	0.453368		0.593064	0.556852	0.625099	0.524681		0.605828	0.609395	0.622014	0.574985		0.629629	0.607357	0.641204	0.631866		0.670052	0.624169	0.664292	0.651457
Anterior Superior Temporal Gyrus	L	0.419115	0.273313	0.338796	0.293398		0.502801	0.429338	0.556107	0.390841		0.523691	0.509651	0.586421	0.478918		0.594445	0.595513	0.663468	0.561124		0.632588	0.595233	0.701338	0.631052		0.643793	0.644378	0.737722	0.629014		0.638906	0.691573	0.726914	0.678542		0.668957	0.697736	0.756831	0.70393
Posterior Superior Temporal Gyrus	L	0.322191	0.257495	0.378963	0.295079		0.424113	0.428833	0.491847	0.444628		0.495465	0.478731	0.535573	0.499055		0.586898	0.548163	0.617796	0.548468		0.649999	0.576826	0.651306	0.612027		0.672551	0.637678	0.681207	0.632102		0.696162	0.666362	0.696526	0.696059		0.714866	0.696816	0.736101	0.683126
Anterior Middle Temporal Gyrus	L	0.221972	0.131384	0.12436	0.188658		0.319465	0.245484	0.294285	0.306479		0.479089	0.34599	0.406074	0.395648		0.473034	0.401884	0.52381	0.449674		0.530867	0.48051	0.548892	0.478752		0.568768	0.544977	0.603841	0.55612		0.574314	0.57236	0.648555	0.599162		0.608407	0.615359	0.677334	0.614361
Posterior Middle Temporal Gyrus	L	0.306498	0.217525	0.232851	0.341127		0.437207	0.375194	0.373746	0.432663		0.507598	0.486832	0.438349	0.537215		0.599476	0.587322	0.527422	0.601896		0.618833	0.619636	0.580407	0.62483		0.646732	0.636559	0.612046	0.661754		0.663419	0.664717	0.659725	0.691605		0.699463	0.680954	0.693125	0.709087
Temporoccipital part of Middle Temporal Gyrus	L	0.222442	0.133414	0.146644	0.233549		0.382914	0.356583	0.381634	0.366535		0.47448	0.434545	0.457824	0.488672		0.56211	0.522913	0.551902	0.605937		0.630848	0.606393	0.596073	0.66551		0.680247	0.622042	0.623518	0.69493		0.698602	0.638633	0.650342	0.720091		0.726692	0.664961	0.66449	0.731128
Anterior Inferior Temporal Gyrus	L	0.0502924	0.0681004	0.0292398	0.055914		0.0806878	0.141276	0.0836257	0.115335		0.144325	0.21077	0.125166	0.162782		0.219048	0.240426	0.211523	0.250137		0.344175	0.281861	0.302375	0.299343		0.435772	0.292633	0.373498	0.325045		0.511412	0.355181	0.454111	0.398289		0.540863	0.431102	0.483879	0.429538
Posterior Inferior Temporal Gyrus	L	0.047619	0.0665771	0.0583124	0.0718126		0.163311	0.143939	0.203759	0.130034		0.212811	0.232638	0.298697	0.186282		0.303625	0.321702	0.363187	0.242194		0.35911	0.368969	0.381478	0.31928		0.410615	0.399983	0.436584	0.383552		0.4718	0.423321	0.504222	0.444064		0.529776	0.487389	0.573452	0.471089
Temporoccipital part of Inferior Temporal Gyrus	L	0.0893461	0.172395	0.156325	0.117742		0.293882	0.334027	0.225073	0.322525		0.417276	0.427289	0.343891	0.444809		0.512512	0.482322	0.430817	0.4854		0.54879	0.513138	0.473628	0.566112		0.5956	0.602761	0.516427	0.602683		0.640289	0.648155	0.555072	0.617423		0.666728	0.660736	0.617587	0.658076
Postcentral Gyrus	L	0.661602	0.646129	0.602006	0.652335		0.687269	0.711849	0.667474	0.742137		0.715342	0.729955	0.747582	0.795628		0.755789	0.781073	0.746781	0.786763		0.778458	0.799133	0.749245	0.788318		0.772819	0.798178	0.761072	0.802255		0.778036	0.802645	0.77397	0.80522		0.785601	0.804764	0.774687	0.802689
Superior Parietal Lobule	L	0.384363	0.42277	0.277608	0.250792		0.470214	0.500075	0.395558	0.441488		0.532028	0.596652	0.562697	0.571832		0.589762	0.688705	0.616595	0.658232		0.636099	0.714999	0.643478	0.707389		0.690804	0.739558	0.653136	0.708962		0.72026	0.749831	0.69662	0.741722		0.734508	0.77509	0.702291	0.76002
Anterior Supramarginal Gyrus	L	0.300042	0.269229	0.301559	0.272743		0.411601	0.39876	0.392304	0.451149		0.524666	0.519941	0.548087	0.575358		0.613231	0.56692	0.641242	0.61431		0.622132	0.603634	0.688512	0.645913		0.647858	0.618611	0.708302	0.689566		0.688842	0.629103	0.734937	0.714879		0.716547	0.631538	0.718383	0.73862
Posterior Supramarginal Gyrus	L	0.301194	0.24358	0.125849	0.29555		0.439866	0.358366	0.273438	0.440542		0.534829	0.467477	0.368042	0.494719		0.619829	0.585298	0.441252	0.611767		0.640022	0.594515	0.539331	0.625306		0.66053	0.628077	0.605067	0.68281		0.665685	0.642459	0.601285	0.702596		0.692735	0.656057	0.621605	0.724726
Angular Gyrus	L	0.317171	0.247971	0.255038	0.271944		0.497647	0.396506	0.428224	0.450403		0.536376	0.526057	0.560886	0.547799		0.571335	0.593086	0.591093	0.640736		0.630707	0.632737	0.657142	0.679121		0.666481	0.658701	0.700221	0.707086		0.682393	0.704156	0.718401	0.72665		0.705395	0.712977	0.733584	0.724979
Superior Lateral Occipital Cortex	L	0.232075	0.172248	0.162782	0.162967		0.340714	0.284301	0.345491	0.313867		0.38184	0.409606	0.438935	0.412919		0.428834	0.475268	0.506789	0.502496		0.503247	0.534671	0.600368	0.566594		0.552929	0.559443	0.605814	0.576548		0.576785	0.606234	0.583177	0.617463		0.626768	0.631027	0.599669	0.624993
Inferior Lateral Occipital Cortex	L	0.497678	0.489427	0.499466	0.482577		0.592751	0.66245	0.609235	0.566154		0.642964	0.707518	0.65793	0.648786		0.695817	0.747406	0.692856	0.689517		0.711411	0.750345	0.738846	0.719835		0.728022	0.760012	0.766863	0.747714		0.745602	0.76872	0.766774	0.775148		0.753584	0.764515	0.763982	0.780246
Intracalcarine Cortex	L	0.677568	0.787988	0.736717	0.736054		0.74901	0.816138	0.818098	0.7986		0.806627	0.82826	0.866259	0.835933		0.812258	0.81806	0.876367	0.839659		0.827072	0.845066	0.892176	0.847748		0.820776	0.841779	0.895002	0.869649		0.836962	0.842339	0.887915	0.866546		0.842022	0.838514	0.880888	0.866135
Frontal Medial Cortex	L	0.0957115	0.0409626	0.0467836	0.0647081		0.186814	0.0889785	0.118129	0.142332		0.286355	0.180126	0.226996	0.216897		0.362189	0.207906	0.287796	0.303538		0.390025	0.318097	0.343422	0.318639		0.441611	0.384081	0.392766	0.359059		0.461529	0.421771	0.458775	0.456427		0.509677	0.45819	0.47943	0.518476
Supplementary Motor Cortex	L	0.429695	0.516366	0.315581	0.416948		0.555475	0.656451	0.4696	0.58648		0.695446	0.719647	0.623626	0.694535		0.730528	0.76878	0.696658	0.756622		0.743391	0.774521	0.742187	0.80882		0.768558	0.794464	0.778765	0.800974		0.778909	0.797644	0.808417	0.811576		0.789081	0.806346	0.835707	0.80974
Subcallosal Cortex	L	0.0258285	0.0201613	0.0222779	0.0510753		0.092328	0.050096	0.0719727	0.130376		0.100637	0.101837	0.10562	0.166238		0.155025	0.178973	0.182426	0.196792		0.24828	0.234392	0.224545	0.241747		0.307099	0.251973	0.280699	0.237402		0.322717	0.285397	0.354658	0.306103		0.351936	0.32127	0.379626	0.325112
Paracingulate Cortex	L	0.232018	0.179864	0.260509	0.258692		0.353067	0.315317	0.377594	0.336202		0.431811	0.463638	0.454321	0.484906		0.5006	0.49804	0.504373	0.536003		0.522298	0.559119	0.507282	0.534636		0.528918	0.587316	0.570616	0.548428		0.568479	0.599486	0.596586	0.569435		0.606309	0.628002	0.623498	0.607941
Anterior Cingulate Gyrus	L	0.253996	0.255432	0.33137	0.290137		0.400203	0.410825	0.416469	0.379516		0.48536	0.517519	0.488321	0.535495		0.542693	0.548459	0.532153	0.581279		0.560619	0.61751	0.569074	0.647499		0.58783	0.666164	0.587418	0.69536		0.61199	0.680801	0.613307	0.702645		0.648282	0.709893	0.627465	0.718065
Posterior Cingulate Gyrus	L	0.29922	0.313134	0.370189	0.306384		0.428415	0.474475	0.50182	0.444542		0.535279	0.541399	0.531748	0.532111		0.560244	0.571913	0.57025	0.561929		0.579295	0.643705	0.561663	0.599188		0.619098	0.669599	0.576549	0.5901		0.650582	0.684318	0.593407	0.595765		0.681755	0.701898	0.634399	0.632487
Precuneus Cortex	L	0.375661	0.356106	0.373183	0.328616		0.474439	0.482207	0.497749	0.542953		0.535034	0.51814	0.5412	0.658506		0.598282	0.553866	0.584451	0.667058		0.652432	0.642479	0.592678	0.671829		0.692433	0.687693	0.623793	0.678569		0.70261	0.708334	0.644643	0.690489		0.704036	0.720762	0.653807	0.701507
Cuneal Cortex	L	0.480985	0.607469	0.58956	0.603066		0.616527	0.752151	0.652517	0.70217		0.68928	0.775341	0.67436	0.769092		0.693775	0.793712	0.700266	0.795656		0.714124	0.810142	0.738764	0.831366		0.789626	0.810543	0.756096	0.822509		0.805511	0.82403	0.775073	0.846874		0.799177	0.845923	0.771841	0.866775
Frontal Orbital Cortex	L	0.176079	0.132977	0.207533	0.164624		0.306628	0.264226	0.31401	0.254082		0.424127	0.402057	0.379382	0.381459		0.488386	0.464679	0.475044	0.437248		0.551768	0.538687	0.537823	0.509195		0.596941	0.575769	0.610353	0.544397		0.628623	0.610064	0.634207	0.585842		0.644716	0.639135	0.682966	0.625019
Anterior Parahippocampus	L	0.0781119	0.104109	0.0690058	0.0953661		0.167722	0.174534	0.141793	0.151037		0.208598	0.267862	0.252508	0.293514		0.263457	0.338973	0.35939	0.363352		0.327472	0.415694	0.380541	0.408869		0.3753	0.4506	0.435356	0.428548		0.404153	0.489194	0.490142	0.499517		0.464209	0.537975	0.521598	0.534186
Posterior Parahippocampus	L	0.0625313	0.00967742	0.0653613	0.046467		0.10731	0.0907258	0.136712	0.0921595		0.14395	0.157952	0.177938	0.109411		0.195355	0.24084	0.199831	0.151085		0.249219	0.283519	0.286089	0.210519		0.299458	0.344429	0.319176	0.272805		0.355019	0.411279	0.373146	0.354064		0.384416	0.464103	0.46009	0.382618
Lingual Gyrus	L	0.626504	0.723303	0.703807	0.688497		0.652512	0.752445	0.747659	0.713596		0.727323	0.757414	0.76472	0.768357		0.742211	0.782275	0.756291	0.771962		0.759235	0.764169	0.784953	0.770376		0.751863	0.765409	0.794264	0.778866		0.779676	0.771127	0.801284	0.777859		0.782449	0.771293	0.803317	0.774233
Anterior Division of Temporal Fusiform Cortex	L	0.0394737	0.0648618	0.0479323	0.0473118		0.0670844	0.0866534	0.118013	0.0825589		0.109461	0.133196	0.152056	0.143525		0.179024	0.224716	0.213112	0.180891		0.279205	0.279564	0.245995	0.226129		0.330341	0.324616	0.2529	0.304141		0.357308	0.334354	0.314172	0.3756		0.363721	0.379893	0.337099	0.391729
Posterior Division of Temporal Fusiform Cortex	L	0.0848162	0.0422427	0.119591	0.120456		0.162933	0.190707	0.220505	0.197475		0.258839	0.279669	0.283437	0.280099		0.328317	0.362143	0.350272	0.303866		0.385161	0.42262	0.436391	0.382692		0.432532	0.447295	0.496046	0.463701		0.45392	0.484466	0.513044	0.497827		0.489753	0.565678	0.557622	0.512573
Temporal Occipital Fusiform Cortex	L	0.490894	0.479495	0.591081	0.448874		0.625326	0.683319	0.71754	0.588273		0.669194	0.725765	0.732223	0.68916		0.688503	0.763661	0.773221	0.726803		0.696904	0.779939	0.795025	0.732124		0.697546	0.794288	0.802645	0.741345		0.715571	0.78729	0.790282	0.749619		0.718383	0.793295	0.797378	0.76191
Occipital Fusiform Cortex	L	0.547518	0.578059	0.584581	0.576282		0.646305	0.676811	0.669925	0.697516		0.704907	0.752236	0.696936	0.743419		0.744773	0.770572	0.751315	0.763785		0.764889	0.780677	0.785628	0.800906		0.785422	0.781777	0.793832	0.826076		0.795552	0.778169	0.806486	0.835435		0.80693	0.786642	0.812924	0.841716
Frontal Operculum	L	0.0602339	0.101344	0.12383	0.0959677		0.116959	0.253056	0.269152	0.194982		0.1846	0.328756	0.311504	0.307277		0.346665	0.364288	0.364799	0.327235		0.352702	0.42337	0.432063	0.348147		0.422046	0.440559	0.519548	0.402508		0.509866	0.453434	0.565581	0.480349		0.532219	0.513177	0.582831	0.526538
Central Operculum	L	0.516055	0.578241	0.521668	0.600771		0.703032	0.675787	0.701256	0.666862		0.710198	0.716208	0.7414	0.718966		0.756229	0.76184	0.78599	0.757708		0.755422	0.780275	0.794146	0.772888		0.776963	0.785285	0.798877	0.788896		0.77852	0.794158	0.803811	0.794568		0.791346	0.804023	0.80992	0.803286
Parietal Operculum	L	0.581404	0.603004	0.613945	0.601997		0.712534	0.706019	0.704173	0.746666		0.747252	0.751647	0.776041	0.744596		0.760337	0.784041	0.78802	0.765244		0.767441	0.797107	0.790497	0.781915		0.790297	0.805938	0.799998	0.78599		0.81324	0.815208	0.797711	0.782708		0.803924	0.823695	0.79755	0.792833
Planum Polare	L	0.319424	0.233084	0.394061	0.165		0.431572	0.411198	0.519844	0.358512		0.494016	0.471183	0.564972	0.490164		0.591311	0.568265	0.642086	0.55606		0.645934	0.600265	0.675242	0.616481		0.660386	0.656306	0.678671	0.680516		0.700001	0.714481	0.717318	0.708293		0.69131	0.748378	0.743647	0.742677
Heschl’s Gyrus	L	0.43899	0.36878	0.451212	0.442921		0.591025	0.60304	0.608916	0.595387		0.640029	0.719604	0.680969	0.712769		0.696129	0.789426	0.722633	0.737868		0.715176	0.816657	0.761226	0.740518		0.780361	0.82418	0.743981	0.77132		0.776228	0.843308	0.747006	0.775617		0.777301	0.841558	0.782257	0.787221
Planum Temporale	L	0.514094	0.56634	0.494	0.535701		0.639683	0.697094	0.625226	0.652067		0.697745	0.742678	0.690761	0.723403		0.744342	0.767178	0.73858	0.750207		0.744895	0.780043	0.755792	0.770496		0.758083	0.797581	0.776857	0.782189		0.758976	0.799572	0.794185	0.786296		0.760981	0.808973	0.803187	0.793053
Supracalcarine Cortex	L	0.467607	0.689164	0.572308	0.633291		0.609363	0.777183	0.686271	0.718034		0.685764	0.80689	0.744131	0.764742		0.702144	0.834867	0.804507	0.82068		0.737013	0.859398	0.801893	0.86702		0.769523	0.858539	0.84123	0.872887		0.773527	0.857701	0.842042	0.868248		0.780319	0.87977	0.834631	0.870434
Occipital Pole	L	0.528335	0.559203	0.492727	0.619828		0.626434	0.666672	0.608828	0.666766		0.759435	0.702655	0.630066	0.717611		0.794432	0.728528	0.72057	0.720885		0.789537	0.748864	0.78011	0.767098		0.796715	0.782299	0.799549	0.784204		0.801483	0.801843	0.815642	0.786585		0.827367	0.803309	0.81635	0.80452
Frontal Pole	R	0.237613	0.210042	0.187613	0.195043		0.373089	0.302824	0.354357	0.373493		0.439961	0.388267	0.409237	0.460712		0.505127	0.463367	0.459842	0.539063		0.574225	0.537728	0.508102	0.57525		0.601786	0.579927	0.594772	0.628818		0.61558	0.602351	0.60266	0.640997		0.624634	0.625962	0.614386	0.664572
Insular Cortex	R	0.362278	0.447075	0.421518	0.388887		0.512631	0.556631	0.53594	0.582433		0.572094	0.623168	0.639514	0.6636		0.625546	0.671748	0.674681	0.695092		0.641548	0.706954	0.680224	0.723624		0.689443	0.726914	0.696107	0.724518		0.698345	0.742062	0.705822	0.729187		0.713456	0.744019	0.730847	0.731888
Superior Frontal Gyrus	R	0.27395	0.202458	0.199481	0.246234		0.336791	0.349545	0.362815	0.402218		0.487368	0.458216	0.428974	0.47698		0.528664	0.48894	0.482149	0.586218		0.570724	0.542356	0.538491	0.617278		0.608485	0.56764	0.582544	0.635002		0.635332	0.587396	0.61679	0.654558		0.636147	0.655336	0.64556	0.680638
Middle Frontal Gyrus	R	0.315642	0.198291	0.284211	0.253207		0.453694	0.377247	0.430469	0.375413		0.550136	0.466929	0.45107	0.490306		0.61311	0.548653	0.481758	0.556106		0.658534	0.59473	0.530672	0.601884		0.686648	0.620283	0.616394	0.649095		0.70266	0.67293	0.661772	0.667034		0.70782	0.695408	0.667718	0.678569
Inferior Frontal Gyrus, pars triangularis	R	0.0923977	0.117742	0.0917479	0.163919		0.231384	0.286047	0.181048	0.38066		0.32578	0.422285	0.293566	0.460925		0.458303	0.491353	0.375107	0.492674		0.532233	0.540582	0.431006	0.532718		0.565884	0.603185	0.485972	0.601936		0.597144	0.606931	0.545819	0.632576		0.616083	0.611289	0.591745	0.672613
Inferior Frontal Gyrus, pars opercularis	R	0.158228	0.13389	0.123726	0.223643		0.268329	0.257679	0.202112	0.391051		0.368167	0.363951	0.345385	0.497294		0.409951	0.47799	0.436911	0.545387		0.467706	0.510622	0.463661	0.585575		0.548444	0.523206	0.515507	0.629581		0.575582	0.560735	0.59307	0.666622		0.589216	0.610029	0.65416	0.686547
Precentral Gyrus	R	0.607386	0.601488	0.614316	0.582701		0.686226	0.672467	0.6729	0.650441		0.675453	0.702356	0.687325	0.712405		0.679524	0.728515	0.741482	0.714412		0.713711	0.740515	0.762907	0.73208		0.720351	0.75749	0.753375	0.737091		0.733859	0.760198	0.762594	0.749053		0.72357	0.757789	0.769314	0.756416
Temporal Pole	R	0.195678	0.194476	0.234561	0.195655		0.364092	0.292745	0.377825	0.338538		0.461869	0.425885	0.501942	0.46009		0.49639	0.514324	0.560271	0.517217		0.588846	0.592587	0.618901	0.558032		0.618388	0.615239	0.651542	0.605329		0.672101	0.615542	0.658087	0.651778		0.666277	0.61582	0.680156	0.659538
Anterior Superior Temporal Gyrus	R	0.32953	0.218836	0.248972	0.280724		0.464842	0.393853	0.46422	0.454875		0.534249	0.527226	0.471655	0.50476		0.549885	0.536031	0.572785	0.579251		0.6022	0.547165	0.596473	0.618325		0.618031	0.599146	0.670042	0.679146		0.627948	0.646846	0.713607	0.683071		0.647977	0.686547	0.714189	0.717144
Posterior Superior Temporal Gyrus	R	0.325724	0.270386	0.344969	0.30843		0.453645	0.415258	0.443007	0.466262		0.534357	0.526307	0.513031	0.600171		0.634956	0.596826	0.580641	0.654901		0.709954	0.640861	0.629916	0.672434		0.723043	0.658807	0.660918	0.692773		0.729151	0.681626	0.689108	0.720487		0.741501	0.703744	0.712891	0.736919
Anterior Middle Temporal Gyrus	R	0.198506	0.0983103	0.178293	0.133452		0.316822	0.226603	0.262947	0.282196		0.400602	0.27139	0.412541	0.425723		0.467391	0.312072	0.469534	0.518253		0.518182	0.39162	0.532233	0.543425		0.559418	0.454942	0.576887	0.562908		0.6361	0.503788	0.59667	0.608752		0.65982	0.567651	0.666535	0.626905
Posterior Middle Temporal Gyrus	R	0.301158	0.276069	0.264917	0.28034		0.460804	0.407467	0.373219	0.401708		0.574784	0.493484	0.460636	0.53911		0.647738	0.58701	0.513282	0.598954		0.665782	0.618067	0.574308	0.60987		0.69588	0.624766	0.621005	0.645878		0.702277	0.672008	0.648901	0.669828		0.71605	0.686676	0.651144	0.679631
Temporoccipital part of Middle Temporal Gyrus	R	0.199065	0.120839	0.11189	0.262711		0.400453	0.25751	0.281554	0.398142		0.485036	0.434734	0.41875	0.540029		0.553443	0.520559	0.496961	0.566833		0.608475	0.595085	0.555427	0.601908		0.624413	0.627997	0.597616	0.642144		0.652427	0.640634	0.612441	0.663593		0.665345	0.668577	0.658765	0.683122
Anterior Inferior Temporal Gyrus	R	0.0204678	0.0549155	0.0168129	0.0669355		0.0566764	0.112148	0.0460317	0.120401		0.162638	0.160541	0.126209	0.166544		0.268467	0.237873	0.22536	0.238095		0.315994	0.246779	0.30829	0.302604		0.394205	0.309315	0.343847	0.333468		0.454774	0.343691	0.413265	0.390868		0.481704	0.402286	0.458998	0.427361
Posterior Inferior Temporal Gyrus	R	0.0388471	0.030914	0.026274	0.0701613		0.156405	0.0806452	0.106391	0.156063		0.244934	0.215636	0.203376	0.221989		0.316888	0.291129	0.232285	0.282037		0.383385	0.298957	0.283323	0.354005		0.448945	0.374253	0.380016	0.422575		0.490078	0.429937	0.454154	0.477876		0.550591	0.457214	0.516973	0.486803
Temporoccipital part of Inferior Temporal Gyrus	R	0.25013	0.129211	0.139563	0.0692876		0.332011	0.235626	0.226185	0.20739		0.404869	0.398899	0.305786	0.344382		0.530271	0.528706	0.414797	0.421673		0.545095	0.566233	0.487363	0.534462		0.570765	0.634432	0.529927	0.591702		0.612534	0.662514	0.565438	0.606122		0.656083	0.681339	0.615094	0.671325
Postcentral Gyrus	R	0.693412	0.665929	0.642385	0.651435		0.730795	0.751796	0.699118	0.766101		0.748305	0.746215	0.767625	0.783824		0.765267	0.779238	0.793597	0.797189		0.782831	0.79949	0.787514	0.811303		0.782174	0.796345	0.791942	0.800971		0.788421	0.803237	0.800703	0.803832		0.783814	0.801568	0.799505	0.798025
Superior Parietal Lobule	R	0.378438	0.390239	0.28577	0.306392		0.565209	0.479342	0.432905	0.449915		0.59463	0.583979	0.567426	0.550726		0.656432	0.65936	0.595009	0.659706		0.708197	0.695837	0.655078	0.706899		0.734869	0.726118	0.667678	0.733358		0.745168	0.722807	0.686842	0.734219		0.764441	0.746437	0.704319	0.726459
Anterior Supramarginal Gyrus	R	0.272005	0.304264	0.286206	0.304128		0.379783	0.433327	0.425316	0.488875		0.513854	0.495547	0.557308	0.567893		0.586204	0.552192	0.634278	0.648037		0.61107	0.615353	0.69409	0.664683		0.639243	0.64896	0.721086	0.701487		0.653593	0.667268	0.766159	0.725211		0.671325	0.684943	0.759115	0.738775
Posterior Supramarginal Gyrus	R	0.238026	0.2052	0.244906	0.209623		0.382205	0.339552	0.351381	0.394162		0.488225	0.466017	0.490728	0.491891		0.571121	0.481997	0.528094	0.561819		0.611575	0.542088	0.566753	0.595566		0.620665	0.592793	0.573091	0.632055		0.646297	0.592135	0.617555	0.652484		0.665576	0.631451	0.665148	0.701922
Angular Gyrus	R	0.29968	0.293741	0.248192	0.287005		0.458038	0.411272	0.347999	0.443511		0.517231	0.510473	0.425036	0.531271		0.567993	0.520648	0.504925	0.614043		0.615541	0.55471	0.555084	0.640839		0.630849	0.613128	0.605458	0.68805		0.661047	0.632043	0.637235	0.711962		0.688366	0.662056	0.657659	0.71472
Superior Lateral Occipital Cortex	R	0.255101	0.188088	0.208386	0.155835		0.390796	0.342484	0.341177	0.291494		0.421055	0.433806	0.453346	0.368279		0.510254	0.531139	0.478313	0.457918		0.563112	0.587909	0.540183	0.522249		0.60619	0.64789	0.578895	0.547544		0.643211	0.673408	0.595188	0.591483		0.669898	0.692776	0.615229	0.628419
Inferior Lateral Occipital Cortex	R	0.517317	0.490586	0.522169	0.554589		0.617899	0.640084	0.653182	0.651912		0.740075	0.68523	0.709608	0.646783		0.806399	0.693586	0.735913	0.683813		0.799819	0.725711	0.749833	0.71372		0.780889	0.725079	0.761362	0.745145		0.78529	0.744753	0.751107	0.750717		0.80103	0.755855	0.768242	0.767269
Intracalcarine Cortex	R	0.713162	0.80353	0.774563	0.765393		0.784033	0.831618	0.800442	0.817875		0.826718	0.847959	0.825207	0.858916		0.833735	0.854255	0.853637	0.87515		0.834848	0.861565	0.854806	0.880118		0.845765	0.857521	0.877758	0.8779		0.848862	0.856254	0.885262	0.881122		0.84678	0.849243	0.879597	0.857161
Frontal Medial Cortex	R	0.0587719	0.0430108	0.0520113	0.104724		0.12413	0.065009	0.0993327	0.186719		0.234684	0.158513	0.227387	0.225823		0.33655	0.18149	0.320112	0.244915		0.375863	0.259297	0.363259	0.254546		0.400191	0.313391	0.394949	0.282167		0.437061	0.348735	0.443485	0.375231		0.435433	0.372139	0.471904	0.409573
Supplementary Motor Cortex	R	0.455892	0.435821	0.385018	0.467181		0.548091	0.569704	0.556972	0.634886		0.664439	0.639389	0.677572	0.698289		0.69464	0.673919	0.728761	0.738496		0.733283	0.701751	0.730397	0.759847		0.742103	0.744393	0.763258	0.774964		0.748486	0.768257	0.787768	0.779957		0.770202	0.785289	0.791925	0.786259
Subcallosal Cortex	R	0.0321637	0.0241935	0.0389864	0.0500896		0.0616959	0.0405914	0.0529565	0.0942055		0.0947786	0.11257	0.102016	0.143557		0.152538	0.191807	0.146255	0.166404		0.243736	0.261909	0.172417	0.209654		0.294459	0.318072	0.288961	0.258955		0.284653	0.350517	0.358227	0.306404		0.30901	0.371454	0.393646	0.334335
Paracingulate Cortex	R	0.258967	0.161866	0.332495	0.228546		0.322313	0.318246	0.395189	0.346249		0.43112	0.476094	0.484636	0.457886		0.475597	0.474031	0.514587	0.513588		0.543944	0.542487	0.570058	0.55892		0.584981	0.580497	0.627895	0.610046		0.610266	0.603532	0.65085	0.630337		0.645726	0.615255	0.664785	0.648581
Anterior Cingulate Gyrus	R	0.240964	0.274213	0.30529	0.276981		0.401552	0.408112	0.434716	0.373227		0.470472	0.536311	0.493667	0.51395		0.557735	0.571117	0.514993	0.518352		0.572077	0.634415	0.557179	0.588428		0.604033	0.659473	0.623174	0.619859		0.629033	0.672652	0.659499	0.651806		0.669845	0.680471	0.695238	0.667552
Posterior Cingulate Gyrus	R	0.344514	0.33078	0.347717	0.284498		0.466806	0.524195	0.448919	0.452973		0.526067	0.581504	0.497127	0.553219		0.543048	0.615819	0.526046	0.5847		0.577105	0.599107	0.552834	0.605043		0.637604	0.646994	0.594172	0.632103		0.641754	0.680473	0.61772	0.633924		0.659332	0.704776	0.642405	0.643162
Precuneus Cortex	R	0.329316	0.386649	0.380075	0.301101		0.434282	0.500992	0.488815	0.459261		0.523985	0.532509	0.507487	0.514728		0.583683	0.597608	0.578175	0.56873		0.644322	0.626608	0.579481	0.631218		0.660902	0.658784	0.600927	0.633647		0.666525	0.685058	0.64	0.66055		0.660356	0.6972	0.670932	0.688903
Cuneal Cortex	R	0.50346	0.586598	0.507658	0.595974		0.571506	0.689128	0.614669	0.70018		0.635081	0.763516	0.693534	0.744942		0.670951	0.758624	0.750808	0.771981		0.705973	0.786745	0.791379	0.785789		0.750379	0.800076	0.784779	0.794869		0.742583	0.802936	0.785071	0.831102		0.763027	0.826294	0.783947	0.833636
Frontal Orbital Cortex	R	0.157421	0.143638	0.241374	0.185189		0.312295	0.267675	0.324335	0.329844		0.408549	0.357132	0.420292	0.398659		0.520274	0.422234	0.47226	0.487253		0.627963	0.51182	0.545113	0.539807		0.640848	0.508867	0.573998	0.57307		0.654986	0.540076	0.613972	0.625732		0.678533	0.599755	0.659691	0.672847
Anterior Parahippocampus	R	0.0982456	0.0886201	0.0602339	0.0841846		0.148264	0.173652	0.13946	0.166522		0.207874	0.301502	0.218153	0.217116		0.276419	0.355487	0.349333	0.304995		0.347303	0.378129	0.418896	0.365419		0.391841	0.434656	0.458907	0.441958		0.478546	0.480699	0.476844	0.507806		0.498291	0.514888	0.516527	0.548928
Posterior Parahippocampus	R	0.0350877	0.0129032	0.0602339	0.0467742		0.07154	0.0412826	0.111452	0.046819		0.126351	0.127151	0.130769	0.0675464		0.203292	0.175614	0.188467	0.11988		0.222568	0.204356	0.288455	0.177385		0.286974	0.227618	0.304996	0.21373		0.316127	0.285189	0.315646	0.239857		0.346573	0.334496	0.363408	0.277951
Lingual Gyrus	R	0.617659	0.676252	0.666298	0.608716		0.647507	0.710699	0.722058	0.668788		0.722438	0.72721	0.737624	0.719405		0.725752	0.742981	0.761431	0.735481		0.727466	0.758548	0.781837	0.736979		0.735915	0.78387	0.777686	0.742382		0.764151	0.791904	0.783859	0.751279		0.76614	0.798972	0.789601	0.759464
Anterior Division of Temporal Fusiform Cortex	R	0.0489766	0.077957	0.0479532	0.0425499		0.102014	0.10233	0.115434	0.113402		0.186956	0.132523	0.138297	0.148741		0.21815	0.190794	0.193073	0.18964		0.238751	0.200462	0.23024	0.258852		0.285669	0.300163	0.294019	0.325612		0.319018	0.328107	0.400821	0.359423		0.390654	0.350777	0.421312	0.372302
Posterior Division of Temporal Fusiform Cortex	R	0.0745382	0.0988479	0.0925926	0.0932796		0.131725	0.18028	0.207773	0.194489		0.22027	0.255432	0.286894	0.253239		0.293288	0.309938	0.415082	0.347442		0.343275	0.394303	0.500574	0.376207		0.389674	0.429881	0.507985	0.471031		0.439719	0.465913	0.554796	0.502678		0.524435	0.487265	0.611085	0.560697
Temporal Occipital Fusiform Cortex	R	0.484366	0.452829	0.560402	0.404063		0.618941	0.583762	0.619222	0.54348		0.651103	0.653707	0.681952	0.672721		0.661394	0.697835	0.711095	0.687868		0.701227	0.708531	0.7182	0.709431		0.70432	0.716466	0.720726	0.713013		0.727609	0.733365	0.718606	0.716315		0.766231	0.736485	0.730345	0.72405
Occipital Fusiform Cortex	R	0.575789	0.501683	0.575986	0.502082		0.691773	0.656642	0.68186	0.628251		0.746281	0.7079	0.7222	0.727068		0.760872	0.740372	0.753607	0.743815		0.754662	0.769265	0.778795	0.770887		0.761642	0.761288	0.787053	0.779201		0.777343	0.773268	0.79173	0.787024		0.788814	0.773644	0.801273	0.797083
Frontal Operculum	R	0.108981	0.162442	0.156983	0.124565		0.179626	0.237393	0.228612	0.265549		0.228697	0.359993	0.24751	0.35158		0.294567	0.423301	0.334843	0.406335		0.372852	0.448552	0.430032	0.41473		0.435835	0.523832	0.472854	0.461722		0.472926	0.553459	0.502556	0.51334		0.502454	0.554912	0.521965	0.517829
Central Operculum	R	0.541515	0.498415	0.566738	0.574711		0.709599	0.623832	0.68576	0.6627		0.749556	0.683805	0.751408	0.720171		0.765949	0.745394	0.775113	0.751417		0.773467	0.764358	0.788369	0.78242		0.780303	0.804154	0.796345	0.819467		0.781475	0.80923	0.803674	0.822713		0.786212	0.808305	0.807031	0.831029
Parietal Operculum	R	0.550422	0.591598	0.500759	0.662677		0.702651	0.717018	0.66363	0.737549		0.757908	0.74543	0.753304	0.756061		0.785007	0.761597	0.757471	0.777161		0.780455	0.78109	0.770173	0.788486		0.793573	0.789312	0.779312	0.795136		0.801447	0.7973	0.776922	0.800039		0.803463	0.804439	0.784565	0.801643
Planum Polare	R	0.248588	0.253946	0.269441	0.205925		0.361029	0.452369	0.450346	0.291041		0.472438	0.519858	0.518165	0.438706		0.551073	0.60032	0.611065	0.536049		0.57517	0.611315	0.696985	0.622412		0.636517	0.701979	0.734483	0.659722		0.661764	0.719151	0.768372	0.71108		0.696981	0.729451	0.774202	0.75214
Heschl’s Gyrus	R	0.352835	0.278322	0.457867	0.369579		0.482905	0.553598	0.618515	0.580672		0.551121	0.63242	0.701359	0.636871		0.628616	0.679788	0.747068	0.674985		0.67519	0.724214	0.761574	0.6955		0.707136	0.764021	0.75467	0.731999		0.750367	0.817367	0.776422	0.768448		0.76957	0.83001	0.783926	0.765627
Planum Temporale	R	0.473575	0.557455	0.49227	0.54292		0.607537	0.675075	0.683027	0.640903		0.684164	0.748183	0.699719	0.694426		0.749192	0.775364	0.739339	0.754836		0.75642	0.789101	0.757686	0.755459		0.772137	0.799686	0.745577	0.78313		0.795128	0.798347	0.746026	0.784555		0.7996	0.803331	0.762549	0.793701
Supracalcarine Cortex	R	0.523623	0.71753	0.590411	0.718126		0.75991	0.801921	0.700691	0.797083		0.830851	0.829523	0.766512	0.875288		0.824011	0.851489	0.802231	0.847767		0.828743	0.846991	0.827908	0.849935		0.835537	0.869509	0.838699	0.855019		0.832588	0.86121	0.846269	0.857034		0.83074	0.860714	0.851998	0.876635
Occipital Pole	R	0.581099	0.530046	0.579483	0.59406		0.647334	0.648107	0.6931	0.667766		0.725585	0.674105	0.716385	0.710358		0.756646	0.703085	0.790584	0.73736		0.752152	0.738585	0.810979	0.765133		0.748998	0.764525	0.810786	0.782894		0.754636	0.777982	0.806969	0.774439		0.783338	0.792633	0.810342	0.797198
Thalamus	L	0.0292398	0.016129	0.0125731	0.0093894		0.072901	0.0967742	0.0622807	0.0500149		0.0868423	0.129659	0.0971039	0.0933623		0.187144	0.173912	0.150412	0.143263		0.232496	0.235798	0.198568	0.197428		0.26688	0.272846	0.279486	0.229836		0.295224	0.300341	0.313574	0.293892		0.390291	0.315307	0.325308	0.360905
Putamen	L	0.0239766	0.0376344	0.0204678	0.0564516		0.063875	0.0707885	0.0947368	0.0987455		0.129845	0.133353	0.139404	0.162304		0.237262	0.230396	0.176312	0.209404		0.291348	0.277084	0.242357	0.316132		0.343078	0.34587	0.29152	0.385982		0.407815	0.412479	0.386209	0.485973		0.462261	0.480757	0.434097	0.525086
Caudate	L	0.0116959	0.0112903	0.0371345	0.016129		0.0618839	0.0551075	0.0638402	0.0614439		0.115562	0.111179	0.138221	0.0619816		0.160041	0.166718	0.200557	0.120187		0.235945	0.217676	0.220927	0.203704		0.264443	0.304761	0.276713	0.26879		0.314031	0.342348	0.339351	0.32347		0.365571	0.374296	0.383302	0.382873
Pallidum	L	0.00584795	0	0	0		0.0259259	0.00806452	0.0233918	0.0322581		0.0457277	0.0263441	0.0653021	0.0537634		0.0624136	0.0262161	0.0799043	0.061828		0.121862	0.0532642	0.0998253	0.0680108		0.155768	0.0814644	0.142513	0.0872888		0.168476	0.126703	0.168362	0.127163		0.188291	0.192675	0.238047	0.217883
Hippocampus	L	0.0175439	0.0228495	0.0207602	0.0134409		0.0388471	0.0459677	0.0623073	0.0295699		0.0514829	0.11371	0.0845637	0.0577957		0.078055	0.168542	0.110097	0.12957		0.103854	0.218577	0.136402	0.146621		0.19395	0.247111	0.15722	0.156959		0.218169	0.27572	0.256856	0.189313		0.232349	0.335051	0.279737	0.25345
Amygdala	L	0.00760234	0.0115591	0	0.0322581		0.0251462	0.0362327	0.0172515	0.0709677		0.0251462	0.0651814	0.0605959	0.077957		0.0770677	0.10701	0.0676901	0.137481		0.100459	0.138441	0.154419	0.178736		0.131767	0.159648	0.207865	0.206661		0.170175	0.181383	0.215582	0.232657		0.244805	0.181277	0.266917	0.27039
Nucleus Accumbens	L	0	0	0	0		0	0	0.0126706	0		0	0.0102151	0.0371345	0.0134409		0.0321637	0.0155914	0.0692982	0.0188172		0.0692982	0.0209677	0.100292	0.0424731		0.129282	0.0858423	0.148246	0.0526434		0.150188	0.130466	0.165212	0.102004		0.233406	0.164337	0.185443	0.134816
Thalamus	R	0.0263158	0.011828	0.0254386	0.00537634		0.069883	0.0915899	0.0874617	0.0494624		0.0783626	0.145744	0.107839	0.0997556		0.166218	0.189947	0.168675	0.177411		0.22463	0.23243	0.220974	0.234886		0.269798	0.260606	0.304432	0.260804		0.314964	0.290004	0.342318	0.307269		0.373799	0.326331	0.367715	0.336584
Putamen	R	0.0321637	0.0284946	0.00175439	0.0419355		0.0864522	0.0862135	0.0951267	0.0878211		0.157916	0.158229	0.138586	0.149596		0.270276	0.234671	0.200027	0.188913		0.322917	0.342144	0.263702	0.300438		0.341798	0.382496	0.347138	0.37405		0.427235	0.438752	0.436644	0.463347		0.495335	0.456732	0.49518	0.540826
Caudate	R	0.00877193	0.016129	0.0564327	0.00537634		0.0599415	0.0540323	0.0795322	0.0430108		0.111235	0.109933	0.132289	0.101959		0.17877	0.174108	0.222438	0.141735		0.261286	0.256726	0.269904	0.221507		0.290828	0.32478	0.365564	0.281665		0.325531	0.363938	0.438844	0.294027		0.400557	0.420781	0.458711	0.350277
Pallidum	R	0	0	0	0		0.0175439	0	0.00730994	0.0250896		0.0497076	0.016129	0.0382206	0.0322581		0.0774854	0.0193548	0.0396066	0.0483871		0.139474	0.0508961	0.0504456	0.114766		0.170776	0.0638889	0.0712903	0.121205		0.204279	0.108802	0.146839	0.143558		0.223818	0.147908	0.2154	0.20709
Hippocampus	R	0.0146199	0.0322581	0.0397661	0.00268817		0.0377193	0.0516129	0.0958504	0.0155914		0.0631788	0.122125	0.119493	0.0284946		0.090518	0.165314	0.154428	0.076103		0.097807	0.212703	0.184105	0.109665		0.156823	0.235961	0.219885	0.15059		0.211954	0.250112	0.285622	0.204942		0.287212	0.312178	0.320448	0.239979
Amygdala	R	0	0	0.00584795	0.0273297		0.0321637	0.0295699	0.0506475	0.0805876		0.0380117	0.0905914	0.0567251	0.080132		0.0511696	0.112814	0.106512	0.151438		0.0602339	0.15562	0.179254	0.174898		0.0904553	0.148519	0.253553	0.244416		0.163186	0.187129	0.272231	0.25311		0.216671	0.228743	0.346108	0.290802
Nucleus Accumbens	R	0	0	0	0		0	0	0	0		0	0.00537634	0.00584795	0.0322581		0.0204678	0.00537634	0.0409357	0.0349462		0.045614	0.00537634	0.0789474	0.0532258		0.0629351	0.0255376	0.134503	0.0706989		0.0895468	0.111022	0.116374	0.0910778		0.161281	0.129224	0.187469	0.109473
The data are presented as the means. CONMENS, menstrual phase of the control group; CONPOV, periovulatory phase of the control group; PDMMENS, menstrual phase of the primary dysmenorrhea group; PDMPOV, periovulatory phase of the primary dysmenorrhea group; L, left; R, right.
