# Supplementary material for: Unaltered intrinsic functional brain architecture in young women with primary dysmenorrhea
Source: Sci Rep. 2018 Aug 28;8:12971. doi: 10.1038/s41598-018-30827-6 (PMC6113269; doi:10.1038/s41598-018-30827-6)
Supplement: Supplementary file 6 — NMI_calculation [file 41598_2018_30827_MOESM6_ESM.txt]

function NMIindex = NMI_calculation(Nregion, Ci1, Ci2)

MN_S1=max(Ci1); % Ci1 (Number of modules of group 1); MN_S1 (Maximal Ci of group 1)
MN_S2=max(Ci2); % Ci2 (Number of modules of group 2); MN_S2 (Maximal Ci of group 2)

S1_temp=zeros(Nregion,1); % Nregion (number of nodes [brain regions] used in the network construction)
S2_temp=zeros(Nregion,1);

for i=1:MN_S1
    for j=1:MN_S2
        S1_temp(find(Ci1==i))=1;
        S2_temp(find(Ci2==j))=1;
        confu(i,j)=sum((S1_temp+S2_temp)>1.5);
        S1_temp=zeros(Nregion,1);
        S2_temp=zeros(Nregion,1);
    end
end
        
for i=1:MN_S1
    for j=1:MN_S2
        numer_temp(i,j)=confu(i,j)*log(confu(i,j)*Nregion/(sum(confu(i,:))*sum(confu(:,j))));      
    end
end
numer_temp(isnan(numer_temp))=0;
numer=-2*sum(sum(numer_temp));

for i=1:MN_S1
	denom_S1(i)=sum(confu(i,:))*log(sum(confu(i,:))/Nregion);
end

for j=1:MN_S2
	denom_S2(j)=sum(confu(:,j))*log(sum(confu(:,j))/Nregion);
end
denom=sum(denom_S1)+sum(denom_S2);

  
NMIindex=numer/denom;
