# Supplementary material for: Unaltered intrinsic functional brain architecture in young women with primary dysmenorrhea
Source: Sci Rep. 2018 Aug 28;8:12971. doi: 10.1038/s41598-018-30827-6 (PMC6113269; doi:10.1038/s41598-018-30827-6)
Supplement: Supplementary file 7 — NMI_permutation [file 41598_2018_30827_MOESM7_ESM.txt]

function [Pperm ActMeanBetween ActMeanWithin PermMeanBetween PermMeanWithin] = NMI_permutation(NumPermut, OrigMat, NumMat1, NumMat2)
 
NumCost=size(OrigMat,3);
NumSubj=NumMat1+NumMat2;

%% Calculate 'actual' between & within mean NMIs
 
for o=1:NumCost
    
    Matrix11(:,:,o)=OrigMat([1:NumMat1], [1:NumMat1],o); % OrigMat (NMI matrix)                 
    Matrix12(:,:,o)=OrigMat([1:NumMat1], [NumMat1+1:end],o);         
    Matrix21(:,:,o)=OrigMat([NumMat1+1:end], [1:NumMat1] ,o);        
    Matrix22(:,:,o)=OrigMat([NumMat1+1:end], [NumMat1+1:end] ,o); 
    
    ActMeanBetween(o)=sum(sum(Matrix12(:,:,o)))/(NumMat1*NumMat2); % Matrix12 = Matrix21
    ActMeanWithin(o)=(sum(sum(Matrix11(:,:,o)))+sum(sum(Matrix22(:,:,o)))-NumSubj*1)/(NumMat1^2+NumMat2^2-NumSubj); 
end 

%% Do permutation test
%% Calculate 'permuted' between & within mean NMIs

for p=1:NumPermut % NumPermut (number of permutation tests)
    
    IDperm=randperm(NumSubj);
    PermMat=zeros(NumSubj);
    for o=1:NumCost
        for m=1:NumSubj
            PermMat(:,m,o)=OrigMat(:,IDperm(m),o); 
        end

        Matrix11p(:,:,o)=PermMat([1:NumMat1], [1:NumMat1],o);                
        Matrix12p(:,:,o)=PermMat([1:NumMat1], [NumMat1+1:end],o);         
        Matrix21p(:,:,o)=PermMat([NumMat1+1:end], [1:NumMat1] ,o);        
        Matrix22p(:,:,o)=PermMat([NumMat1+1:end], [NumMat1+1:end] ,o); 
        
        % Check the number of '1' in the permuted matrix  
        NumOneMatrix11p=sum(sum(ismember(Matrix11p(:,:,o),1)));
        NumOneMatrix12p=sum(sum(ismember(Matrix12p(:,:,o),1)));
        NumOneMatrix21p=sum(sum(ismember(Matrix21p(:,:,o),1)));
        NumOneMatrix22p=sum(sum(ismember(Matrix22p(:,:,o),1)));
                   
        PermMeanBetween(p,o)=sum(sum(Matrix12p(:,:,o))-NumOneMatrix12p*1)/(NumMat1*NumMat2-NumOneMatrix12p);  
        PermMeanWithin(p,o)=(sum(sum(Matrix11p(:,:,o)))+sum(sum(Matrix22p(:,:,o)))-NumOneMatrix11p*1-NumOneMatrix22p*1)/(NumMat1^2+NumMat2^2-NumOneMatrix11p-NumOneMatrix22p); 
         
    end
end

%% Calculate the P values 
for o=1:NumCost
    Pperm(o)=sum(PermMeanWithin(:,o)>ActMeanWithin(o)); 
    Pperm(o)=Pperm(o)/NumPermut; % Pperm (P values)
end
 
